# Supplementary material for: Agronomic, physiological and transcriptional characteristics provide insights into fatty acid biosynthesis in yellowhorn (Xanthoceras sorbifolium Bunge) during fruit ripening
Source: Front Genet. 2024 Jan 31;15:1325484. doi: 10.3389/fgene.2024.1325484 (PMC10864670; doi:10.3389/fgene.2024.1325484)
Supplement: Supplementary file 1 [file DataSheet1.ZIP]

Archive with 19 entries (19 files):
- supplementary figures and tables/Figure S1.jpg
- supplementary figures and tables/Figure S1.pdf
- supplementary figures and tables/Figure S2.jpg
- supplementary figures and tables/Figure S2.pdf
- supplementary figures and tables/Figure S3.jpg
- supplementary figures and tables/Figure S3.pdf
- supplementary figures and tables/Figure S4.jpg
- supplementary figures and tables/Figure S4.pdf
- supplementary figures and tables/Figure S5.jpg
- supplementary figures and tables/Figure S5.pdf
- supplementary figures and tables/Figure S6.jpg
- supplementary figures and tables/Figure S6.pdf
- supplementary figures and tables/Supplementary Materials.docx
- supplementary figures and tables/Table S1 Sampling times.xlsx
- supplementary figures and tables/Table S2  Primers  for RT-qPCR.xlsx
- supplementary figures and tables/Table S3 RNA-seq statistics of data volume, quality and mapping rate.xlsx
- supplementary figures and tables/Table S4 Eight sub classes of DEGs using K-means cluster method.xlsx
- supplementary figures and tables/Table S5 20 modules of genes using WGCNA method.xlsx
- supplementary figures and tables/Table S6 Genome-wide fatty acid biosynthesis pathway genes in yellowhorn.xlsx
