# Supplementary material for: Agronomic, physiological and transcriptional characteristics provide insights into fatty acid biosynthesis in yellowhorn (Xanthoceras sorbifolium Bunge) during fruit ripening
Source: Front Genet. 2024 Jan 31;15:1325484. doi: 10.3389/fgene.2024.1325484 (PMC10864670; doi:10.3389/fgene.2024.1325484)
Supplement: Supplementary file 1 [file DataSheet1.ZIP › supplementary figures and tables/Table S1 Sampling times.xlsx]

## Sheet: Sheet1
Table S1. Sampling times
Sampling date	Days after flowing	Seed coat	Seed kernel
June 15, 2022	DAF20	Yes	No
July 5, 2022	DAF40	Yes	Yes
July 25, 2022	DAF60	No	Yes
August 14, 2022	DAF80	No	Yes
September 3, 2022	DAF100	No	Yes
