# Supplementary material for: Agronomic, physiological and transcriptional characteristics provide insights into fatty acid biosynthesis in yellowhorn (Xanthoceras sorbifolium Bunge) during fruit ripening
Source: Front Genet. 2024 Jan 31;15:1325484. doi: 10.3389/fgene.2024.1325484 (PMC10864670; doi:10.3389/fgene.2024.1325484)
Supplement: Supplementary file 1 [file DataSheet1.ZIP › supplementary figures and tables/Table S2 Primers for RT-qPCR.xlsx]

## Sheet: Sheet1
Table S2. Primers for RT-qPCR
Gene ID	F	R
EVM0009353	GGAGGCTTGGTTATGCTGC	TTCCCTTCCATCTTTGCTATT
EVM0002343	GCCAATTATGCCTGGTGTT	CTATTCCAAAGCGTTTCTG
EVM0012231	CTGCCAATCACATTCGTCG	AGCACCTTCACCCATAACA
EVM0010219	ATCCCAACAGACCAACAGT	CTCCCAATACCAGTCACAA
EVM0023103	CCCTTCCAACCTACCAGAC	TCCATTCCTGACCCTATCA
EVM0002554	AGCCCATTTACCATTTCGT	CAACATTCAGCGTAGCACC
EVM0006761	AACAATCCCTACAATGGGTTCA	CGGTCTCGTGGCGTTTCTC
EVM0000077	ACCACCAGGAATGGACTTT	TATGATGCTTGGGATAGGC
EVM0000085	CGCTTGTTTGTCTATAATGTCTC	GGAAGATGATGATGGAGGAG
EVM0000089	CTCTTCCTCCCACCCTTAT	CAGTTCTGACCCTTTACGC
EVM0004458	ATGGACGAGGCAAATAGG	GCCTTGATTTACCCGATT
EVM0008659	ATTCAATGCCCTTACA	CCCAACCCTTTCACG
EVM0015124	ACAAGCCATTCCTCAG	TCTTCAATCGCAAACC
EVM0009602	ATCCGAATACCAATCACATAG	GTTGAGCTGCCTGACAAAG
EVM0014424	ATCGCACCGTTCATTAT	AAGCTGGAGAAGTTGTTGT
EVM0016821	ATGGAGGAGAATCATACC	GTGCCCTTCTTCATCTT
EVM0023941	ATCCTGAGAAGTGGGAGTTT	GGTGACTGTGGCTGTGAATAG
Actin	CTGCTATGTATGTTGCTATCC	ATCAAGGCGTCTGTTAGAT
