# Supplementary material for: Agronomic, physiological and transcriptional characteristics provide insights into fatty acid biosynthesis in yellowhorn (Xanthoceras sorbifolium Bunge) during fruit ripening
Source: Front Genet. 2024 Jan 31;15:1325484. doi: 10.3389/fgene.2024.1325484 (PMC10864670; doi:10.3389/fgene.2024.1325484)
Supplement: Supplementary file 1 [file DataSheet1.ZIP › supplementary figures and tables/Table S3 RNA-seq statistics of data volume, quality and mapping rate.xlsx]

## Sheet: Sheet1
Table S3. RNA-seq statistics of data volume, quality and mapping rate
Sample	Raw reads	Raw bases (bp)	Clean reads	Clean bases (bp)	Error rate (%)	Q20 (%)	Q30 (%)	GC (%)	Total mapping rate (%)	Multiple mapping rate (%)	Unique mapping rate (%)
SCDAF20_R1	56459860	8525438860	56139188	8272209258	0.0256	97.88	93.54	45.1	94.95	9.44	85.51
SCDAF20_R2	51753308	7814749508	51480348	7569922788	0.0253	98	93.83	45.22	94.92	9.52	85.4
SCDAF20_R3	59870914	9040508014	59565564	8774886703	0.0255	97.92	93.58	45.1	95	9.55	85.45
SCDAF40_R1	46185266	6973975166	45926806	6800485127	0.0253	97.99	93.79	45.24	95.18	9.72	85.46
SCDAF40_R2	51339104	7752204704	51040362	7554274437	0.0255	97.92	93.63	45.01	94.72	9.65	85.08
SCDAF40_R3	47529898	7177014598	47252168	6981073934	0.0253	97.98	93.8	45.08	94.99	9.6	85.38
SKDAF40_R1	54605794	8245474894	54259106	7937238209	0.0257	97.87	93.52	46.02	94.91	10.22	84.69
SKDAF40_R2	52424232	7916059032	52110562	7655992238	0.0251	98.06	94	45.01	95.25	11.38	83.87
SKDAF40_R3	50269734	7590729834	49993320	7347888533	0.0253	98.01	93.86	45.14	95.17	10.48	84.69
SKDAF60_R1	44790312	6763337112	44421714	6614229153	0.0252	98.05	93.95	45.65	96.78	13.61	83.17
SKDAF60_R2	44529092	6723892892	44148244	6564891377	0.0248	98.17	94.24	44.82	96.72	18.43	78.29
SKDAF60_R3	45935122	6936203422	45585630	6709458980	0.0255	97.92	93.58	45.19	96.24	17.5	78.74
SKDAF80_R1	49361084	7453523684	49029868	7219844345	0.0251	98.07	93.98	45.78	94.64	9.69	84.95
SKDAF80_R2	55980558	8453064258	55570832	8077673970	0.0257	97.84	93.49	45.63	94.54	11.84	82.7
SKDAF80_R3	49818534	7522598634	49513618	7264924261	0.0252	98.05	93.95	45.37	94.78	11.58	83.2
SKDAF100_R1	60233914	9095321014	59716324	8742590057	0.0258	97.8	93.43	45.79	94.45	13.77	80.68
SKDAF100_R2	55607550	8396740050	55184248	8045523320	0.0257	97.81	93.48	46.01	93.74	11.35	82.39
SKDAF100_R3	48184432	7275849232	47833672	7054360565	0.0255	97.9	93.67	45.67	94.3	11.15	83.15
