# Supplementary material for: Agronomic, physiological and transcriptional characteristics provide insights into fatty acid biosynthesis in yellowhorn (Xanthoceras sorbifolium Bunge) during fruit ripening
Source: Front Genet. 2024 Jan 31;15:1325484. doi: 10.3389/fgene.2024.1325484 (PMC10864670; doi:10.3389/fgene.2024.1325484)
Supplement: Supplementary file 1 [file DataSheet1.ZIP › supplementary figures and tables/Table S4 Eight sub classes of DEGs using K-means cluster method.xlsx]

## Sheet: sheet1
Table S4. Eight sub classes of DEGs using k-means cluster method
Gene ID	Sub class	SKSKDAF40_R1	SKDAF40_R2	SKDAF40_R3	SKDAF60_R1	SKDAF60_R2	SKDAF60_R3	SKDAF80_R1	SKDAF80_R2	SKDAF80_R3	SKDAF100R1	SKDAF100R2	SKDAF100R3
EVM0001140	6	1.83	1.08	1.33	3.51	3.32	6.85	8.67	6.18	9.73	25.35	11.13	16.67
EVM0022754	4	8.04	7.9	3.63	3.76	7.21	4.18	5.87	4.6	1.93	1.83	5.66	4.71
EVM0022641	5	27.24	24.3	22.23	10.12	9.45	6.61	6.99	3	3.85	5.81	6.65	7.06
EVM0014721	8	215.77	283.77	299.65	67.4	75.54	60.86	41.76	44.61	50.89	12.43	23.9	35.24
EVM0021786	1	0	0	0	0	0	0	0.14	0.02	0.04	2.01	2.83	2.16
EVM0017827	5	12.82	11.59	7.49	5.13	3.81	6.08	13.03	11.77	15.07	1.91	4.96	3.17
EVM0021953	4	5.22	1.9	6.55	5.08	5.86	4.28	1.53	1.38	1.97	0.3	0.51	0.19
EVM0015534	8	213.39	120.23	157.05	705.64	718.13	358.79	370.15	202.9	256.66	206.62	216.78	174.5
EVM0005255	4	75.93	99.99	150.39	1.21	1.68	1.5	2.25	3.37	2.22	0.86	0.26	0.63
EVM0009698	2	0	0.44	0.33	1.3	1.29	1.54	0.2	0.15	0	0	0	0
EVM0010785	5	27.44	34.93	55.92	2.08	1.54	2.17	31.22	21.91	9.02	11.68	19.62	3.74
EVM0015833	4	45.12	35.14	41.27	12.07	16.39	18.72	2.85	0.44	0.81	4.73	3.11	4.5
EVM0006725	8	66.06	42.62	56.64	53.16	35.84	60.56	44.48	21.95	41.98	46.31	73.44	45.99
EVM0006678	6	3.58	2.32	3.42	0.2	0.27	0.17	1.31	0.66	1.32	1.32	1.4	1.36
EVM0022469	5	23.1	15.08	18.05	5.14	3.39	5.25	18.26	18.88	20.41	28.85	27.63	45.16
EVM0005249	5	20.2	14.9	17.3	4.04	4.27	5.41	14.49	12.78	11.59	13.91	12.8	19.96
EVM0011658	6	3.3	1.86	4.36	1.53	1.13	0.67	2.78	4.15	3.99	10.18	7.15	14.84
EVM0007653	4	6.67	4.99	3.48	2.97	3.76	3.25	2.02	1.34	1.43	0.09	0.19	0.94
EVM0021029	4	159.15	88.79	136.54	12.08	25.87	15.94	6.37	2.08	1.61	1.91	1.84	1.15
EVM0006110	3	3.07	1.58	8.02	3.9	3.85	3.9	1.18	0.09	0.11	0.05	0.07	0.13
EVM0009986	2	0.18	0.18	0	3.55	4.65	2.04	2.6	1.07	0.61	0	0	0
EVM0006890	6	2.96	1.08	2.52	0.74	0.73	1.28	2.67	2.07	2.19	14.78	14.14	9.56
EVM0016551	4	21.01	12.35	23.69	2.37	1.13	1.41	4.09	3.93	4.16	4.03	7.42	6.2
EVM0014238	5	48.44	36.86	41.12	4.75	4.7	3.41	5.3	6.24	6.43	3.04	11.11	5.77
EVM0006731	1	0.5	0	0	0	0	0	0	0.02	0	0.63	0.55	0.58
EVM0011934	4	7.24	6.47	4.49	7.3	5.77	6.53	1.68	3.57	7.46	4.49	3.69	2.28
EVM0020216	6	0.83	2.42	1.44	1.39	1.64	0.76	6.54	2.97	3.44	4.94	3.83	4.12
EVM0010205	8	95.65	106.83	155.8	96.2	78.75	30.52	26.93	23.33	41.9	17.66	18.81	14.39
EVM0021329	1	0.69	0.14	0.19	0	0	0	1.02	0.65	2.05	2.72	0.47	0.42
EVM0018935	4	11.08	7.44	11.75	2.22	1.67	1.56	2.1	0.94	1.62	0.08	0.14	0.07
EVM0015409	5	37.77	15.03	16.51	32.67	33.05	33.44	24.55	26.97	20.13	10.56	13.79	4.62
EVM0005676	6	5.55	3.98	3.33	3.83	4.14	3.69	4.51	4.74	7.79	3.11	4.94	2.42
EVM0008065	6	1.36	0.12	0.93	0.47	0.62	0.25	1.1	3.22	3.4	13.72	12.71	5.19
EVM0015415	8	99.81	56.26	70.41	36.85	30.27	50.8	110.31	110.35	144.04	217.71	314.19	307.3
EVM0020930	4	22.96	18.02	23.37	6.23	5.36	7	5.71	2.71	2.46	0.72	1.25	1.34
EVM0015912	8	178.56	167.82	256.24	75.84	73.83	57.55	21.92	19.09	22.68	23	24.18	24.47
EVM0006567	5	51.81	28.56	39.29	9.48	8.27	11.35	27.82	35.73	28.62	20.9	47.72	72.71
EVM0006426	8	221.14	223.22	240.38	62.64	61.98	97.34	116.82	70.71	98.32	32.34	28.41	63.6
EVM0008170	6	3.16	1.49	1.77	5.04	6.12	5.16	1.9	0.65	0.48	3.25	2.01	1.34
EVM0021512	4	10.33	7.11	10.62	3.3	4.24	2.53	3.06	0.86	1.93	0.13	0.83	0.13
EVM0003580	8	55.58	29.67	40.86	15.59	9.03	16.21	158.66	441.18	346.23	49.48	93.04	170.84
EVM0018343	4	5.76	3.96	2.94	1.68	1.59	0.83	1.79	1.49	3.1	0.89	0.75	0.62
EVM0005423	5	14.74	7.04	10.95	8.8	10.58	11.03	7.84	9.74	6.99	24.53	41.33	43.87
EVM0002615	6	0.24	0.17	0	2.22	2.27	0.13	7.5	3.35	4.28	6.23	10.14	3.79
EVM0017608	6	3.86	3.05	4.17	0.48	0.59	0.72	1.08	1.63	1.64	3.43	3.54	4.11
EVM0013639	6	7.52	3.5	5.88	1.65	2.06	1.18	5.46	3.38	3.78	15.99	19.05	45.1
EVM0017239	6	13.58	2.98	7.42	0.39	0.58	0.52	2.86	6.42	8.59	38.62	21.89	53.15
EVM0013837	3	27.62	11.02	21.05	3.74	2.9	1.28	1.32	0.05	0.02	0.07	0.12	0
EVM0023686	6	5.2	2.84	3.97	1.81	1.67	1.22	4.07	3.34	4.66	2.89	4.01	4.3
EVM0010563	5	41.1	36.91	48.33	10.3	9.51	11.57	7.1	5.57	5.57	5.52	4.04	2.54
EVM0004446	5	13.91	8.79	11.5	2.82	1.8	2.63	6.02	7.18	6.92	5.85	9.87	15.73
EVM0018596	5	10.39	7.61	6.62	4.68	4.4	6.45	22.84	33.38	35.8	27.45	40.78	47.65
EVM0004259	5	7.13	5.64	16.79	1.81	0.57	5.21	5.59	5.18	5.38	8.05	8.32	5.12
EVM0002310	5	8.45	5.26	3.42	14.38	12.48	16.31	31.93	46.36	44.45	18.85	22.84	15.69
EVM0018574	7	0.14	0.06	0	0	0	0	0	0	0	0.05	0.17	0.58
EVM0018637	4	65.61	31.8	38.31	1.29	1.48	0.55	0.9	1.39	2.26	12.92	5.46	6.77
EVM0005919	3	22.69	12.23	18.99	0.58	0.46	0.55	0.2	0.06	0.03	0.14	0	0
EVM0000676	4	4.93	3.15	5.16	1.67	1.59	1.92	1.5	0.78	1.03	1.22	1.64	1.93
EVM0012631	4	31.23	7.6	21.07	1.37	0.61	0.34	1.48	0.2	0.32	0.91	1	0.75
EVM0004470	5	162.1	191.28	281.1	7.36	5.61	9.12	6.31	2.69	2.65	3.62	4.29	4.84
EVM0024288	8	188.79	67.42	66.58	29.54	12.14	8.32	60.73	235.29	423.96	128.77	230.02	212.66
EVM0000178	2	5.16	1.49	2.2	0.28	1.08	0.12	0	0	0	0	0	0
EVM0014005	6	9.52	4.66	4.33	2.08	1.29	1.75	2.62	1.69	1.24	8.5	10.21	5.07
EVM0000694	4	11.32	8.36	11.15	3.5	3.56	4.79	4.65	3.87	5.04	1.27	1.61	1.77
EVM0002581	6	8.92	5.44	9.93	2.38	1.63	0.69	5.08	6.07	7.15	9.76	5.71	11.15
EVM0019037	8	129.24	161.32	207.2	39.34	41.71	36.75	66.94	106.8	145.39	142.13	125.12	186.8
EVM0003641	5	27.57	20.78	25.96	8.44	6.36	6.95	9.5	8.62	7.75	1.74	4.28	5.1
EVM0011265	5	22.38	19.05	25.45	6.85	8.21	7.4	8.93	7.21	7.38	12.71	14.11	23.1
EVM0019761	5	14.2	12.92	16.52	5.19	9.53	9.48	14.16	15.9	15.26	2.98	5.09	2.34
EVM0019452	2	1.91	1.03	6.24	0.27	0.04	0.05	0	0	0	0	0	0
EVM0022994	2	25.87	170.11	36	0	0	0	0	0	0	0	0	0
EVM0004720	6	0.75	1.61	1	0.11	0.35	0.17	2.45	0.63	1.17	5.81	5.32	2.48
EVM0022833	5	32.53	19.01	22.64	3	1.47	3.4	6.62	15.53	21	16.97	21.75	17.48
EVM0019468	6	2.2	0.22	0.6	4.35	2.28	3.82	3.39	11.34	14.23	20.46	8.63	85.55
EVM0009746	2	0.04	0	0	5.32	2.84	0	0	0	0.04	0	0	0
EVM0003655	6	8.6	1.2	2.9	0.27	1.6	0.81	2.19	5.36	11.63	25.59	13.3	4.54
EVM0022568	5	14.4	11.85	11.92	6.76	9.49	12.33	9.19	8.47	9.6	3.81	10.95	7.29
EVM0023629	7	0.35	0.13	0.24	0	0	0	0	0	0	0.6	0.06	0.11
EVM0013462	5	40.61	24.7	26.16	18.59	16.29	11.59	13.07	12.09	9.35	22.16	16.87	39.79
EVM0012926	5	8.84	6.76	8.05	5.62	7.25	5.89	7.67	7.2	8.68	22.93	26.93	25.94
EVM0022868	3	6.68	4.38	5.94	1.07	1.42	1.66	0.73	0.52	0.2	0.49	0.11	0.13
EVM0019543	2	7.31	0.21	0	1.83	1.58	0	1.3	0.24	0.63	0	0	0
EVM0022646	8	2.25	16.37	5.94	7.66	26.04	6.77	388.6	605.19	1834.96	1030.18	345.22	1447.84
EVM0019296	5	199.14	121.92	158.27	58.42	58.09	34.35	9.55	3.09	1.79	6.78	9.96	5.38
EVM0022093	5	19.16	12.44	20.37	7.09	3.58	8.13	9.58	9.61	11.27	2.36	5.37	5.63
EVM0017824	5	32.69	34.77	46.4	53.18	48.2	63.24	38.75	20.67	38.12	7.96	11.09	6.94
EVM0005965	3	16.03	2.16	9.85	1.14	1.36	1.08	0.51	0.39	0.24	0.04	0	0.12
EVM0002955	8	339.95	499.14	588.26	49.94	38.38	80.06	49.54	37.65	38.38	40.22	52.26	59.61
EVM0012805	5	191.76	151.32	167.55	118.93	77.97	11.92	15.41	10.12	27.14	17.14	8.62	5.56
EVM0007875	4	7.23	2.99	6.86	3.76	4.34	2.46	1.98	1.08	1.64	3.02	2.96	3.95
EVM0007737	6	8.56	1.74	3.53	0.56	0.53	0.98	5.26	7.66	7.63	6.53	12.28	8.17
EVM0009666	1	0.45	0	1.1	0	0	0	0	0	0.33	1.49	1.28	6.48
EVM0006073	6	10.18	4.84	4.29	1.33	1.33	1.44	4.54	6.48	7.55	6.38	10.06	4.41
EVM0011304	2	0.62	1.07	2.66	0	0.03	0	0	0	0	0	0	0
EVM0002569	5	18.69	15.12	18.09	12.6	14.14	18.71	23.38	23.27	26.98	19.18	20.71	32.5
EVM0019476	6	21.94	3.01	2.46	3.27	1.74	2.69	1.18	3.14	4.42	7.11	14.89	18.51
EVM0004892	4	11.46	11.53	16.94	4.52	8.42	8.81	2.96	3.4	3.68	3.24	3.03	3.75
EVM0009596	3	22.45	11.88	4.82	0	0.1	0.11	0.07	0.28	0.05	0.1	0	0.12
EVM0019102	5	83.97	56.9	88.1	7.38	8.06	9.46	8.8	12.35	14.78	18.61	11.42	14.81
EVM0012862	5	31.84	35.79	31.33	37.61	42.96	26.53	25.09	24.74	25.63	54.81	42.9	57.83
EVM0008062	5	99.93	1.2	5.59	7.49	5.91	5.49	15.59	28.97	30.55	5.27	19.61	15.61
EVM0008266	5	23.27	17.13	17.35	6.44	6.28	8.94	19.77	20.54	19.83	33.19	46.23	49.97
EVM0022402	6	5.9	2.5	2.74	1.48	1.35	1.06	2.68	1.45	1.47	2.41	5.19	12.38
EVM0001568	3	20.39	17.53	18.56	0.24	0.08	0.04	0.12	1.56	1.47	0.16	0.16	0.27
EVM0022781	6	0.86	0.17	0.33	0	0	0.04	3.56	58.16	54.59	9.05	6.87	7.44
EVM0021811	4	2.88	0.69	0.37	8.7	8.72	4.98	3.54	1.15	1.39	1.68	0.34	1.07
EVM0014774	5	24.39	1.76	7.36	4.73	4.28	1.47	17.37	26.75	44.13	106.78	87.76	354.38
EVM0005288	6	18.83	7.41	12.53	1.6	1.99	1.18	3.56	2.61	3.39	6.01	3.83	10.51
EVM0008258	8	67.34	31.92	40.1	22.48	19.37	18.66	53.15	53.4	59.87	146.9	163.02	241.75
EVM0004393	3	1.34	1.23	2.08	0.21	0.09	0.12	0.07	0.06	0.08	0.01	0.03	0
EVM0004270	4	14.18	14.6	17.45	8.97	11.54	14.61	7.4	9.58	10.1	1.82	1.9	3.36
EVM0000926	4	4.95	3.99	5.57	1.15	1.5	2.2	2.02	1.25	1.79	0.18	0.52	0.63
EVM0014960	8	57.05	65.41	56.28	124.54	163.91	132.89	324.34	450.53	556.97	167.7	160.77	140.93
EVM0021183	8	345.95	306.45	232.45	316.73	496.93	386.26	601.63	579.37	831.72	2616.96	2344.6	2696.86
EVM0016467	3	2.49	0	0	0.53	0.37	0.54	0.64	2.27	3.12	0	0	0.15
EVM0006145	5	32.15	29.26	24.02	101	135.16	80.89	46.52	17.48	20.57	13.23	14.45	11.8
EVM0001469	4	3.22	3.82	4.74	3.85	5.6	1.81	3.95	1.72	5	1.46	1.49	1.2
EVM0001282	4	14.72	14.78	22.24	2.13	2.6	1.43	1.59	2.08	2.77	0.03	0.37	0.44
EVM0014330	7	7.54	7.39	7.14	0.52	0.08	0.91	0	0	0	0.34	0.33	0
EVM0010936	2	0.58	4.3	0.71	0.64	1.77	4.76	0.05	0	0	0	0	0
EVM0011420	4	54.83	62.1	68.83	7.01	7.84	9.22	2.51	0.88	0.85	3.16	3.93	2.38
EVM0006151	3	2.7	0.85	2.7	0.29	0.14	0.49	0	0.05	0	0.05	0.03	0
EVM0007500	5	48.25	32.57	39.27	12.63	9.44	13.68	40.94	30.85	33.03	67.82	100.88	60.57
EVM0002889	8	58.62	49.52	63.35	13.42	13.5	16.82	36.21	38.99	42.6	74.24	88.95	95.92
EVM0010560	3	0.26	0.26	0.07	3.06	4.26	2.54	0	0	2.01	0	0	0.08
EVM0018312	8	42.94	3.43	5.59	21.45	18.45	31.43	546.61	761.69	623.72	1032.39	2369.06	1792.47
EVM0018595	4	8.03	9.01	7.81	5.71	3.95	4.23	6.54	5.21	4.48	0.67	2.24	1.87
EVM0024027	5	41.66	51.67	65.9	7.43	5.56	8.87	9.16	10.8	10.91	1.18	2.85	3.28
EVM0007969	8	114.3	58.16	65.18	85.21	88.4	121.75	423.89	380.82	369.51	350.21	446.65	276.15
EVM0008030	4	23.41	36.76	25.39	1.26	1.12	0.65	1.57	1.53	1.34	0.8	0.93	1.07
EVM0020965	6	0.33	0.27	0.16	0.13	0.15	0.04	0.28	0.51	0.5	0.62	3.53	3.1
EVM0003245	8	80.56	43.97	66.11	20.61	22.45	24.38	50.05	63.96	60	107.55	108.28	165.08
EVM0006700	3	3.29	3.31	4.81	2.82	2.37	1.26	0.54	0.16	0	0	0	0.09
EVM0006681	3	25.7	22.59	38.48	0.84	0.85	1.05	0.38	0.08	0.18	0.05	0.06	0.07
EVM0001554	5	10.78	8.17	10.34	5.92	7.78	7.6	7.81	10.5	11.03	5.32	3.46	3.73
EVM0016572	5	38.46	40.19	40.53	4.1	3.63	5.76	7.74	7.75	9.33	4.24	3.87	3.13
EVM0014512	1	0.09	0	0	0	0	0	0.05	1.83	1.95	0.11	0	0.53
EVM0016469	4	259.05	265.57	289.23	20.54	22.57	16.86	1.94	0.48	0.62	3.18	4.34	0.41
EVM0018825	3	0.28	0.09	0.13	0.44	0.15	0.2	0.37	1.17	1.9	0.18	0.4	0.14
EVM0017228	3	21.28	15.06	5.25	3.46	11.29	9.62	2.46	0.42	0.51	0.02	0	0
EVM0015026	5	10.12	10.88	15.94	8.41	11.06	11.12	14.02	10.26	9.98	6.32	5.5	6.73
EVM0016858	8	174.31	37.18	58.84	26.4	13.89	19.88	149.59	232.57	247.11	87.92	101.12	75.91
EVM0018392	3	6.8	2.84	7.9	0.54	0.45	0.45	0.34	0.38	0.28	0.14	0.1	0.07
EVM0013137	5	18.28	12.59	19.68	4.36	4.87	5.41	10.1	14.83	14.66	32.58	26.12	40.52
EVM0023254	5	11.47	11.42	11.8	4.74	2.86	0.38	5.11	6.42	4.98	17.94	10.5	23.18
EVM0007977	6	4.62	3.41	4.09	0.28	0.06	0.31	3.25	2.93	7.97	22.49	8.98	10.68
EVM0011053	6	0.8	0.48	0.69	1.21	1.29	0.7	4.5	5.66	7.3	14.97	8.62	10.74
EVM0010912	4	12.24	7.56	8	4.91	4.38	2.79	0	0.31	0.17	0.12	0.28	1.24
EVM0000301	3	1.98	0.84	0.91	0.05	0.02	0	0.18	0.11	0.29	0	0.43	0.09
EVM0019000	3	3.24	0.5	0.31	0.09	0.01	0.07	0.39	0.75	0.41	0.24	0.25	0.23
EVM0013329	6	1.69	5.63	4.46	0.46	0.38	0.01	5.23	1.7	1.34	2.75	1.26	5.14
EVM0002835	2	130.44	1.55	44.09	142.52	37.18	17.78	0.45	2.09	2.64	0	0	0
EVM0021731	5	164.87	151.24	225.53	66.05	55.69	32.44	26.23	23.25	17.34	9.54	9.35	2.34
EVM0009328	3	0.22	0.02	0.73	0.02	0	0	0.94	2.72	6.41	0.17	0.07	0
EVM0010415	4	10.52	8.17	9.11	1.69	2.17	2.21	1.53	0.74	0.62	0.24	0.49	0.37
EVM0018100	2	6.42	4.82	1.96	2.92	7.05	4.97	0.09	0	0	0	0	0
EVM0014815	5	3.36	3.92	1.83	8.64	4.88	8.67	8.9	10.72	9.54	6.49	15.56	11.67
EVM0018275	5	53.55	44.34	64.87	3.11	2.13	1.64	8.49	15.45	20.75	11.85	6.48	12.07
EVM0018283	6	5.11	4.88	6.29	1.39	2.01	2.44	5.47	11.74	15.46	12.51	4.69	10.18
EVM0006628	3	0.45	0.5	0.41	0.1	0.15	0.46	0.04	0.02	0.05	0.25	0	0.16
EVM0019295	2	8.49	8.51	8.41	1.75	0.9	0.97	0.55	0.02	0.04	0	0	0
EVM0021664	7	2.73	0.25	0.08	0.02	0	0	0	0	0	0.08	0.02	0
EVM0006232	5	9.43	8	10.92	4.44	4.06	4.35	4.74	3.77	4.14	6.16	12.31	8.01
EVM0003600	6	0.75	0.03	0.1	2.3	2.65	3.67	42.66	52.89	45.79	16.37	24.39	12.9
EVM0011971	8	159.6	171.13	153.11	37.32	39.53	50.34	146.84	87.85	146.64	109.61	78.36	170.76
EVM0007876	5	7.37	4.06	6.05	1.65	2.1	2.71	8.78	10.77	11.33	7.24	7.6	18.59
EVM0012551	3	29.47	36.11	32.46	7.65	11.96	9.09	0.11	0.03	0	0.09	0.05	0.2
EVM0010992	5	6.39	8.75	8.41	7.13	6.27	6.28	6.18	5.43	5.76	8.94	3.93	4.21
EVM0013308	4	15.79	14.56	13.26	5.31	7.31	7.67	4.59	1.85	3.53	0.8	2.14	2.45
EVM0020407	4	17.44	19.43	23.07	2.89	3.03	3.78	0.82	1	0.75	0.66	2.15	1.52
EVM0015825	8	68.54	4.35	7.9	42.46	61.37	34.19	1058.57	1236.79	1210.33	244.03	469.51	500.52
EVM0015799	5	19.27	24.08	11.75	47.14	46.96	56.52	41.09	24.82	27.75	16.65	26.99	18.68
EVM0000750	4	13.6	11.63	15.07	3.36	2.01	3.56	2.85	1.3	3.11	7.22	6.92	9.09
EVM0015785	5	13.37	8.29	11.28	4.24	2.02	3.76	13.4	11.27	11.65	16.84	24.8	32.81
EVM0000740	4	10.75	6.97	15.55	0.29	0.4	0.29	0.76	0.53	0.39	1.05	0.98	1.79
EVM0011166	4	9.41	7.79	7.57	2.49	1.46	3.34	0.76	0.48	0.61	0.16	0.36	0.21
EVM0004891	3	3.24	1.8	4.48	0.16	0.12	0.17	0.34	0.54	0.52	0.43	1.5	0.61
EVM0011761	6	5.68	1.69	2.5	3.28	2.01	4.06	4.52	4.82	4.26	4.61	4.04	19.64
EVM0009148	4	13.06	11.83	9.68	4.51	3.9	8.11	1.25	0.51	0.27	0	0.13	0
EVM0014424	3	0.05	0.2	0.16	0	0	0.05	0.1	3.23	1.36	0.9	0.9	0.41
EVM0003321	6	8.71	5.38	7.33	2.02	1.27	2.12	7.15	9.76	9.71	9.12	10.28	17.09
EVM0019080	5	14.21	7.13	18.63	4.49	5.47	7.16	7.98	12.5	12.35	18.73	23.19	26.08
EVM0020419	5	13.58	8.85	8.87	12.11	20.5	13.38	25.56	33.87	35.28	71.99	33.38	43.22
EVM0017042	6	0.39	0.24	0	0	0	0.69	0.23	0.87	0	4.51	1.65	2.69
EVM0005861	5	21.46	16.9	17.8	21.09	24.46	13.96	18.67	16.89	29.85	25.25	11.89	49.33
EVM0016063	2	1.64	0.14	0.52	1.5	3.74	1.87	0.09	0	0	0	0	0
EVM0015290	4	115.09	116.15	149.05	22.83	25.02	27.98	4.45	1.03	1	2.8	1.39	1.72
EVM0006940	4	15.22	9.84	13.02	5.67	3.65	3.96	2.66	2.19	2.86	0.95	1.7	2.27
EVM0017598	6	4.38	0.09	0.2	0.59	0	0	1.07	3.27	9.79	0.85	0.75	0.77
EVM0024600	3	10.68	9.31	12.93	1.71	1.32	1.23	0.18	0	0.03	0.06	0.14	0
EVM0014337	5	16.24	11.51	17.22	3.15	3.91	7.1	6.11	4.97	4.91	7.8	9.55	16.81
EVM0003466	3	1.31	0.59	0.15	0.03	0	0	0.11	0	0	0.02	0	0
EVM0013923	4	74.24	82.99	96.15	10.52	12.07	18.13	16.71	5.57	4.86	2.07	1.9	1.96
EVM0003335	5	53.72	47.45	40.4	13.24	11.13	11.79	16.69	13.05	11.17	35.15	43.36	43.82
EVM0013872	4	94.92	84.89	122.18	10.38	9.26	11.28	5.33	2.28	2.26	1.98	1.51	2.11
EVM0016967	4	16.55	16.08	18.7	2.12	1.77	3	8.36	7.16	8.45	1.41	3.07	1.73
EVM0002192	8	88.35	61.21	64.18	62.15	51.23	33.17	40.15	19.72	32.8	25.41	26.01	20.58
EVM0008033	8	36.52	36.82	34.59	51.27	48.7	46.04	51.71	65.59	96.86	105.63	45.22	69.72
EVM0023594	4	44.6	40.12	63.07	22.54	24.45	26.22	7.09	1.71	7.43	0.66	3.37	1.32
EVM0011569	5	11.31	8.29	11	8.46	10.79	4.13	8.17	7.74	9.83	4.27	4.44	7.91
EVM0009253	6	0.13	0.13	0.18	0.06	0.04	0.14	1.01	2.67	7.48	1.14	1.08	0.95
EVM0008593	3	0.39	0.19	0.52	0	0	0.63	0.1	0	0	1.02	1.14	0.56
EVM0015050	2	0	0	0	0	0.14	0.86	0	0	0	0	0	0
EVM0018911	5	3.89	3.3	2.32	6.8	12.48	9.45	8.67	14.59	16.87	26.91	25.46	20.84
EVM0006126	6	6.6	1.65	4.83	1.62	1.87	3.73	1.7	2.97	2.68	2.45	7.61	5.79
EVM0008583	6	8.68	5.67	6.17	2.14	1.84	1.91	6.03	8.81	8.59	5.62	10.52	13.18
EVM0006271	5	21.44	14.62	20.63	14.07	9.42	16	11.31	11.93	14.83	3.82	7.25	3.67
EVM0004110	3	1.62	0.26	0.21	2.62	1.36	2.55	0.2	0	0.12	0.26	0.13	0.9
EVM0019984	5	34.74	34.25	50.71	6.56	5.79	6.05	7.63	5.42	7.02	7.64	4.63	4.2
EVM0019805	2	8.08	7.62	7.17	2.13	0.18	0.58	1.4	0.33	0.25	0	0	0
EVM0023825	5	97.24	86.79	137.23	9.44	9.85	15.23	46.41	35.25	28.92	7.1	22.58	16
EVM0023183	5	27.88	10.59	15.5	4.97	3.14	0.72	4.1	13.86	11.58	67.64	40.55	50.14
EVM0018905	5	20.83	19.98	20.64	17.42	15.04	13.77	8.16	5.19	8.51	4.97	2.73	5.74
EVM0004356	5	1.94	2.71	3.54	3.31	4.06	3.43	12.07	14.3	10.65	42.59	42.4	60.48
EVM0019506	4	8.67	6.23	7.17	4.85	6.9	2.84	1.94	1.56	1.36	0.94	1.46	1.1
EVM0022792	8	743.15	721.4	1053.74	393.56	405.13	234.38	179.73	100.42	189.93	224.33	176.81	148.2
EVM0002770	8	352.7	313.77	382.11	46.6	31.86	51.23	84.37	45.23	44.35	30.52	60	46.4
EVM0021874	2	103.98	143.95	307.04	0.09	0	0	0	0	0	0	0	0
EVM0014704	8	684.05	517.51	618.94	388.44	370.05	210.36	151.32	73.63	116.24	126.96	103.34	153.68
EVM0004166	5	119.06	18.04	20.68	1.83	3.16	0.78	0	4.39	23.62	113.22	159.17	533.68
EVM0007476	5	1.42	3.31	1.64	2.37	5.73	4.76	15.46	39.73	39.68	16.19	6.17	18.74
EVM0017634	4	20.08	21.51	25.56	2.8	2.47	1.65	1.57	2.78	3.51	1.35	1.24	0.93
EVM0011036	5	25.37	25.6	29.5	6.05	3.74	6.2	12.86	11.34	13.7	2.96	2.98	3.1
EVM0007555	4	25.27	28.94	27.69	7.25	10.21	12.21	4.4	2.45	3.73	0.66	2.56	0.48
EVM0013620	5	46.5	33.36	35.9	14	11.52	15.72	6.74	7.11	7.05	7.02	11.16	15.99
EVM0010688	8	133.31	46.5	46.75	299.14	249.47	249.3	2514.15	4139.09	3191.67	1929.93	2505.73	3777.7
EVM0004263	6	3.48	2.1	2.99	2.09	1.71	1.98	6.42	9.4	7.55	3.07	4.43	8.47
EVM0004907	4	15.23	12.08	15.25	4.25	4.29	5.13	1.43	0.72	0.78	0.41	0.46	0.61
EVM0004560	2	14.19	10.21	29.62	2.87	7.78	1.12	0.35	0	0	0	0	0
EVM0016809	4	8.61	12.96	10.57	11.86	13.53	16.79	8.58	0.73	0.56	0.81	5.32	2.58
EVM0007440	4	81.65	61.91	77.73	11.01	7.93	17	22.49	24.43	21.51	0.31	1.11	0.96
EVM0006846	4	15.9	12.83	15.28	5.56	8.81	4.81	4.06	0.86	0.6	0.13	0.75	0.39
EVM0010458	6	1.46	1.16	1.45	1.14	1.26	0.99	3.89	5.63	8.34	19.94	17.68	40.94
EVM0007046	5	22.37	14.31	18.01	6.65	5.8	5.46	13.5	12.36	11.14	30.85	45.65	42.3
EVM0019194	5	24.76	22.86	25.78	15.08	19.49	22.94	13.94	9.17	9.51	4.95	11.2	6.39
EVM0006834	1	0.1	0	0	0	0	0	0	0.54	0	2.93	1.38	7.6
EVM0012606	4	19.47	16.01	26.1	1.63	2.26	2.36	1.24	1.21	1.78	0.64	3.96	0.27
EVM0001480	3	20.9	17.64	18.49	6.29	5.73	5.2	2.2	0.13	0.3	0	0	0.03
EVM0007478	3	4.21	3.41	3.36	0.86	1.23	0.88	0.96	0.3	0.91	0.19	0.07	0.05
EVM0022392	4	36.41	11.81	20.33	2.01	3.02	2.15	12.87	1.63	2.54	0.29	0.26	0.57
EVM0009383	5	4.76	1.07	0.82	4.67	0.87	2.51	56.03	137.66	204.63	214.33	46.46	72.82
EVM0013042	4	14.45	10.8	11.93	4.73	4.86	5.88	3.66	2.49	3.24	1.46	2.42	1.24
EVM0013715	3	1.16	0.63	0.97	0.49	0.65	1.3	0.24	0.49	0.45	0	0.13	0.2
EVM0011783	2	4.75	1.16	2.35	0	0.25	0.45	1.09	0.55	0.59	0	0	0
EVM0000043	3	8.28	3.81	9.72	0.34	0.26	0.14	0.93	0.8	1.16	0.37	0.38	0.56
EVM0009802	4	53.63	14.22	27.81	6.06	5.38	5.49	5.99	2.73	1.89	1.65	1.45	0.43
EVM0010668	5	46.3	38.05	56.93	31.24	36.92	23.49	22.16	23.38	28.94	6.53	10.53	6.76
EVM0021613	4	9.27	5.33	10.7	1.51	0.61	0.7	1.05	2.02	3.08	1.27	1.09	0.85
EVM0002013	8	308.61	275.85	310.36	58.48	47.47	71.79	37	10.97	8.07	10.83	11.36	9.47
EVM0005763	2	0.69	0	2.86	0.52	1.15	2.79	0.05	0.17	0	0	0	0
EVM0011261	5	0.55	1.05	3.44	6.89	9.56	12.51	56.01	49.58	34.27	82.51	42.27	27.18
EVM0014631	2	0.16	0.1	0.08	0.77	0.21	0.52	0	0	0.04	0	0	0
EVM0008394	3	0.13	0.36	0	1.29	2.53	7.24	0	0	0.05	0.13	0	0.08
EVM0020045	4	88.16	87.65	154.74	1.29	1	1.55	1.98	0.48	0.14	0	0	0.09
EVM0001880	6	2.91	1.74	3.14	2.05	1.71	1.75	1.82	4.75	5.02	1.13	1.45	2.39
EVM0017273	4	39.24	21.75	32.56	3.93	3.84	3.28	0.77	0.21	0	0.14	0	0.15
EVM0016787	3	1.91	1.44	1.96	1.06	0.94	0.97	0.21	0	0.08	0.15	0.03	0.02
EVM0021968	8	165.35	44.7	26.24	34.14	15.64	24.27	87.88	121.48	95.94	99.47	122.54	108.29
EVM0023014	5	137.05	151.05	164.52	41.9	33.9	50.6	10.23	19.21	17.39	10.8	9.56	13.34
EVM0005816	3	4.29	3.05	7.07	0.3	0.19	0.21	0.15	0.04	0.3	0.36	0.2	0.26
EVM0018082	2	7.22	5.26	2.72	8.32	7.55	7.35	1.04	0.77	0.35	0	0	0
EVM0000705	5	8.44	0.83	0.56	41.94	42.55	57.69	35.13	50.82	59.49	46.6	39.34	41.19
EVM0020680	4	33.88	45.5	113.1	0.33	0	0	0	0	0.48	7.52	1.47	5.84
EVM0003160	6	7.32	4.72	6.22	1.3	0.86	1.35	2.1	3.35	2.87	3.69	5.05	11.74
EVM0010283	3	7.66	10.79	10.69	0.4	0.14	0.26	0.24	0.1	0.37	0.29	0.36	0.02
EVM0001626	4	1.69	2.22	1.06	17.15	18.36	12.93	3.99	5.97	10.04	0.56	1.54	2.23
EVM0006911	5	197.14	189.62	204.88	32.11	27.73	35.51	44.37	14.53	16.76	10.05	16.39	12.45
EVM0017003	3	8.38	0.15	0.4	0.02	0.02	0	0.22	0.38	0.44	0.05	0	0.02
EVM0011730	6	0.92	0.74	0.52	3.01	2.96	3.53	1	0.86	1.33	2.02	1.72	4.86
EVM0004817	5	14.01	15.21	14.12	14.93	17.73	7.1	14.01	22.97	24.62	7.87	7.86	6.35
EVM0010235	5	61.79	41.01	77.2	3.18	3.16	4.63	11.07	19.59	18.16	11.42	21.63	10.86
EVM0002456	6	6.94	3.64	7.89	2.12	3.08	4.15	1.4	2.1	1.74	5.24	2.98	4.48
EVM0019140	5	43.44	29.31	33.23	27.14	27.18	30.42	24.69	25.63	28.14	26.61	29.3	35.43
EVM0018002	3	5.52	1.8	6.79	0.22	0.2	0	0.21	0.48	1.28	0	0.19	0.23
EVM0009653	3	33.18	42.48	74.95	2.56	1.49	2.72	0.19	0	0	0	0.03	0
EVM0014790	6	4.19	2.84	5.92	0.33	0.37	0.38	2.87	4.75	4.78	1.55	2.52	2.98
EVM0010583	6	1.27	1.7	5.57	0.2	0.1	0.41	17.63	43.55	6.75	10.83	6.82	47.48
EVM0012760	6	4.9	3.84	4.85	3.3	3.68	3.88	3.2	2.15	1.43	2.13	4.47	6.46
EVM0018038	4	36.34	31.2	51.07	1.44	2.17	1.58	1.5	1.43	0.91	0	0.14	0.08
EVM0018978	5	35.2	21.73	29.6	8.2	5.88	9.71	21.28	22.26	20.29	36.14	48.14	51.52
EVM0011651	6	5.48	0	0.13	0.92	1.85	0.14	4.23	7.96	4.97	5.66	8.65	23.12
EVM0020223	6	8.16	2.96	2.89	2.51	2.82	1.85	5.27	8.61	11.71	6.21	6.82	10.56
EVM0019802	5	22.62	29.29	33.93	36.09	36.17	20.96	14.54	15.24	19.68	33.7	18.06	33.86
EVM0001131	5	18.12	12.61	16.67	4.23	2.66	3.83	8.8	10.72	11.33	13.55	19.57	21.41
EVM0012716	8	88.54	73.76	72.2	45.04	53.85	43.37	86.18	84.63	118.17	200.14	243.74	346.4
EVM0011645	4	34.78	52.9	72.26	12.52	5.58	4.4	7.23	1.45	0.1	3.92	5.3	2.97
EVM0004732	5	15.27	10.85	14.45	4.21	3.01	3.69	10.43	10.79	9.06	22.43	32.05	38.07
EVM0015242	5	50.76	49.7	74.89	6.36	7.16	5.98	16.34	16.2	13.71	18.73	22.26	21.67
EVM0010897	8	57.78	44.12	69.17	20.75	21.87	20.99	70.8	204.08	288.27	52.1	20.8	53.05
EVM0017346	5	39.87	21.63	39.4	4.76	4.09	3.23	9.82	12.3	9.89	4.06	7.52	8.74
EVM0013889	4	31.54	36.05	37.74	19.42	17.49	5.33	4.75	2.02	3.5	1.18	0.85	2.39
EVM0019639	5	57	55.1	68.17	12.93	12.89	12.15	13.68	11.94	19.5	6.38	4.69	6.52
EVM0015081	6	1.92	0.46	1.05	1.32	1.02	0.55	0.9	1.28	1.86	3.15	9.15	4.58
EVM0011417	3	3.77	3.1	4.24	1.07	1.93	1.17	0.35	0.16	0.56	0.18	0.08	0.04
EVM0005144	6	8.39	7.76	7.97	2.27	2.07	3.95	3.34	3.92	5.41	7.27	7.06	11.79
EVM0017679	4	126.04	123.02	153.68	11.26	5.55	10.7	1.5	1.46	0.57	0.71	1.25	1.01
EVM0005888	5	15.96	6.26	3.04	2.07	7.77	11.09	11.77	3.91	8.62	22.57	34.05	12.51
EVM0016820	5	6.92	5.45	7.32	6.43	6.8	3.31	6.16	5.72	7.68	8.94	8.78	11.22
EVM0008823	3	20.46	4.56	35.83	0.06	0	0.24	0	0	0.05	0.03	0	0
EVM0012625	5	11.2	7.11	9.25	3.71	3.52	3.52	5.7	3.07	3.84	12.17	10.1	7.52
EVM0015945	5	15.72	11.5	14.55	10.57	9.08	17.3	19.87	23.67	21.7	32.44	53.67	78.76
EVM0003759	5	9.51	8.31	14.42	3.42	3.35	3.55	6.48	6.51	5.01	15.07	13.49	12.33
EVM0017396	4	6.39	6.07	9.61	4.74	5.64	8.02	2.3	1.07	0.9	0.16	0.83	0.2
EVM0018026	2	3.63	1.54	4.5	0.89	10.85	1.35	0.11	0.05	0	0	0	0
EVM0013566	6	2.77	1.12	1.55	0.43	0.69	0.41	2.25	1.67	2.14	2.05	2.91	3.94
EVM0015806	3	0.44	0.07	0.11	0.84	0.5	0.4	0.35	0.14	0.2	0.9	0	0.11
EVM0013820	5	26.78	12.52	14.6	5.36	5.42	4.75	8.76	12.18	15.74	2.75	1.93	8.64
EVM0000619	5	22.64	15.28	0	18.97	0	18.78	99.67	50.07	107.83	14.27	29.61	0
EVM0004453	6	1.15	0.59	0.89	2.19	2.03	1.6	1.79	1.89	2.02	2.61	1.55	2.46
EVM0005550	5	44.11	30.98	51.58	8.69	7.39	10.01	9.43	10.06	12.07	29.29	31.94	33.31
EVM0010043	8	154.4	147.55	132.91	22.69	24	25.81	58.52	37.62	46.71	70.35	75.09	94.12
EVM0021213	4	14.47	19.83	15.62	4.46	5.05	5.88	1.66	1.06	1.96	0.09	0.44	0.33
EVM0007405	3	4.41	1.43	2.43	1.95	1.76	0.16	3.47	0.45	0.21	0.06	0	0.09
EVM0007375	3	4.43	3.77	3.74	0.12	0.06	0.13	0	0.05	0	0.05	0	0.03
EVM0014060	4	10.54	10.84	12.19	4.59	3.38	5.04	6.01	5.83	6.56	0.78	1.88	1.57
EVM0017960	1	0	0.25	0.52	0	0	0	0	0.55	0	7.04	9.76	5.32
EVM0007816	5	33.12	28.31	33.84	15.82	18.38	9.86	8.34	3.28	4.76	5.11	3.82	2.98
EVM0022169	8	273.86	193.05	233.22	127.76	80.85	0	55.9	52.68	102.23	106.22	183.43	165.8
EVM0016631	6	9.09	1.44	2.49	0.16	0.55	0.28	1.47	40.37	71.77	8.31	22.34	21.01
EVM0018360	6	0.18	0.28	0.23	7.4	7.72	5.16	5.27	2.41	4.33	1.11	1.89	1.92
EVM0005654	6	3.89	1.96	4.82	0.28	0.31	0.2	2.28	5.2	2.74	1.35	0.56	1.88
EVM0007361	3	3.49	2.43	3.16	0.33	0.35	0.3	0.41	0.14	0.33	0.23	0.53	0.27
EVM0019744	3	4.99	0.99	2.72	1.09	0.48	1.29	1.86	1.22	2.21	0.5	0.04	0
EVM0008672	4	14.58	5.18	2.87	3.34	7.88	9.33	0.57	0.21	1.98	0	1.03	4.77
EVM0005358	6	14.54	2.62	3.09	1.39	1.17	1.48	1.76	4.93	5.94	0.41	5.82	9.9
EVM0024664	7	0.94	0	0	0.98	2.98	0	0	0	0	252.66	261.39	8.65
EVM0023604	4	7.8	6.94	6.97	2.21	2.38	2.04	1.62	0.76	1.15	0.34	0.87	0.61
EVM0010288	3	4.61	3.84	7.13	0	0.03	0.03	0	0.12	0.06	0.07	0.05	0
EVM0020127	8	272.27	159.07	462.06	1871.8	2723.51	2915.28	4857.59	4281.84	3763.57	3028.67	7253.47	5458.37
EVM0000896	5	15.37	11.24	17.65	5.16	3.8	5.98	11.04	13.78	11.12	23.31	42.64	56.71
EVM0011327	5	59.06	65.96	91.87	34.56	38.85	25.02	7.57	6.62	8.65	5.66	5.86	4
EVM0014476	5	41.35	30.19	44.14	12.22	10.6	7.35	21.1	29.12	43.59	14.08	7.46	17.55
EVM0000868	3	2.08	1.19	0.71	2.9	3.58	2.13	1.59	0.29	0.23	0.12	0	0
EVM0016347	3	6.28	0.91	0.69	0.49	0.13	0.29	0.99	1.16	1.61	0.19	0.15	0.2
EVM0001531	8	122.55	70.3	90.23	14.8	7.5	6.97	31.73	69	83.51	78.09	66.77	77.84
EVM0006464	6	2.07	1.47	0.78	2.33	5.91	4.45	4.49	0.53	0.77	2.62	1.16	0
EVM0002135	4	12.82	16.29	13.31	11.97	18.88	19.48	2.74	1.28	2.11	1.06	0.95	1.45
EVM0022561	5	9.5	7.95	9.04	6.02	7.1	7.43	8.4	7.74	7.67	4.28	3.61	6.49
EVM0008372	4	16.23	6.73	13.62	3.68	3.01	0.07	3.96	8.38	11.64	2.11	4.57	2.29
EVM0017119	4	14.11	22.39	17.94	2.13	1.38	2.14	1.41	0.94	1.1	1	0.86	0.76
EVM0021540	5	24.34	3.58	7.21	10.21	8.86	4.14	38.48	18.02	18.17	73.77	48.92	157.33
EVM0008223	4	13.76	3.94	4.77	6.1	5.28	1.53	0.38	0.68	2.46	0	1.83	0.06
EVM0002129	4	14.5	10.77	13.17	3.72	3.21	4.01	6.86	6.43	9.18	2.15	4.23	3.73
EVM0022349	5	24.37	18.47	23.65	20.73	17.06	12.13	17.77	14.44	21.86	30.32	23.99	26.16
EVM0006662	4	119.31	149.78	204.21	24.21	15.57	28.81	6.6	1.99	1.84	1.75	3.56	3.39
EVM0003288	5	35.35	24.81	35.86	16.34	12.22	15.58	7.96	7.07	5.65	4.66	5.93	4.42
EVM0012534	3	0.68	0.44	0.75	0.64	0.63	0.45	0.54	0.26	0.24	0.54	0.5	0.6
EVM0007262	4	747.11	628.02	786.58	19.25	14.93	19.91	2.87	1.03	1.14	1.22	0.1	0.37
EVM0009581	5	7.44	12.94	13.22	9.69	16.88	9.77	15.17	12.92	15.06	12.66	20.67	27.86
EVM0010894	4	10.47	3.78	5.98	3.48	3.15	3.79	1.41	0.82	1.07	2.62	2.79	4.26
EVM0021455	5	13.93	15.46	14.14	9.42	11	6.04	7.99	10.4	17.89	2.17	3.63	4.19
EVM0020272	6	2.14	0.93	3.29	0.19	0.18	0.13	1.4	1.49	2.1	9.24	6.55	14.46
EVM0020835	3	0.89	0.84	1.41	2.21	4.05	5.26	2.12	1.07	0.7	0.17	0	0.47
EVM0006944	4	20.04	21.31	25.39	9.88	10.02	8.79	4.65	3.43	2.86	0.44	2.65	0.44
EVM0015701	4	10.12	9.8	10.23	5.77	7.37	8.21	6.57	5.88	7.07	2.56	3.83	3.23
EVM0000219	4	1.84	0.22	0.58	26.43	10.55	5.14	1.39	0.91	0.3	0.55	0.63	2.37
EVM0006331	6	4.86	0.15	0	0.8	0.25	0	2.49	3.41	5.22	4.46	5.91	2.19
EVM0011827	5	36.34	21.82	22.46	5.6	4.61	5.69	13.91	19.16	18.02	21.38	18.09	25.03
EVM0006292	8	63.9	38.91	53.21	27.74	32.16	23.45	29.63	22.25	32.96	71.7	55.15	98.16
EVM0015427	4	47.07	19.74	37.35	3.51	3.34	3.67	10.48	10.72	8.41	1.03	1.2	0.75
EVM0022455	3	4.54	1.04	2.91	0.34	0.1	0	1.13	1.58	1.55	0.58	0	0.91
EVM0014575	4	11.2	8.97	10.58	3.67	4.19	4.74	2.39	2.84	3.06	0.6	0.69	0.92
EVM0001170	6	3.08	0.09	0.93	3.49	3.09	1.38	5.38	1.11	4.7	2.41	5.6	8.85
EVM0023739	5	13.89	8.36	12.27	2.46	1.87	2.28	6.1	6.41	5.8	25.62	25.88	47.06
EVM0010356	5	28.61	20.22	24.48	8.52	10.72	13.81	14.3	14.8	15.08	26.8	42.03	39.03
EVM0005441	5	27.06	22.7	228.32	9.79	28.19	37.01	78.23	34.31	32.78	16.62	12.16	2.07
EVM0002633	6	1	0.35	0.82	0.87	0.58	0.68	1.89	4.46	2.97	2.9	6.15	2.39
EVM0014911	6	0.68	0.08	0.19	0.03	0.02	0.02	0.55	1.01	0.93	1.66	1.98	2.66
EVM0018473	4	27.2	30.55	17.35	7.86	2.49	2.03	1.55	0.76	1.26	0.4	2.66	0.45
EVM0008110	6	5.04	2.1	3.66	0.71	0.67	1.01	1.43	1.93	2.62	0.53	0.84	0.85
EVM0019258	5	42.07	41.4	32.82	24.45	42.25	16.14	4.43	2.39	3.53	6.55	3.84	2.78
EVM0019853	4	8.39	12.64	5.55	36.9	35.85	40.14	0.99	0.3	0.35	0.45	0.36	1.26
EVM0023762	5	28.06	23.54	27.43	8.85	7.46	11.7	15.29	21.83	26.52	4.67	4.57	7.81
EVM0013271	8	259.71	253.1	225.31	84.21	116.56	46.9	40.43	32.35	51.26	42.26	27.78	26.08
EVM0011198	3	3.88	1.35	1.19	0.06	0	0.06	0.03	0.05	0.03	0.07	0	0
EVM0009010	2	40.36	32.24	38.02	3.33	3.6	3.93	2.02	0.69	0.62	0	0	0
EVM0018758	1	0.03	0	0.22	0	0	0	0.14	0.41	0.44	0.33	0.37	0.39
EVM0018011	4	24.75	15.75	34.66	0.14	0.26	0.1	0.41	1.71	3.13	0.41	0.63	1.58
EVM0024002	8	33.28	26.99	29.7	104.77	127.74	40.28	20.63	15.9	34.42	54.77	23.92	33.88
EVM0016759	5	78.28	64.21	72.16	22.52	19.22	18.1	24.98	18.16	21.54	76.19	45.79	72.19
EVM0003268	8	42.51	86.03	43.75	19.86	75.01	48.1	26.05	62.16	21.74	331.43	313.12	263.66
EVM0014783	5	9.67	4.01	6.16	3.91	2.96	2.2	16.79	30.05	28.63	16.27	19.66	15.85
EVM0015429	5	33.77	25.99	31.04	9.57	9.3	11.6	23.19	28.91	34.65	52.06	51.07	73.96
EVM0011023	4	55.72	52.5	50.29	93.89	95.98	56.36	3.34	1.39	2.48	0.23	1.24	0
EVM0001055	4	7.25	8.43	10.16	21.17	25.77	14.2	8.8	5.27	8.2	2.96	1.47	2.92
EVM0011044	4	41.66	25.4	45.08	2.97	3.94	3.74	2.14	3.73	3.82	4.36	4.17	6.45
EVM0012987	4	25.96	27.88	30.53	2.98	1.32	3.31	2.89	2.13	1.99	2.02	3.85	1.86
EVM0013288	4	82.96	71.72	99.96	2.92	2.46	3.77	2.43	1.61	1.93	2.92	0.34	0.3
EVM0023821	3	28.83	21.6	44.45	2.82	3.66	4.83	0.14	0.08	0.09	0.07	0.1	0
EVM0011539	5	41.66	57.01	44.94	16.97	12.54	26.8	23.76	22.73	23.94	50.9	63.19	59.05
EVM0018063	3	7.71	13.94	21.28	0.16	0.12	0.05	0	0	0.07	0	0.2	0.24
EVM0002794	5	26.64	19.73	22.04	4.33	3.24	5.87	13.32	15.5	17.64	11.02	16.06	22.69
EVM0011491	4	43.36	58.15	59.21	16.84	25.18	18.55	3.21	2.32	1.6	1.35	2.52	2.61
EVM0005177	4	8.72	5.64	9.69	1.73	1.74	2.28	0.94	0.51	0.44	0.19	0.25	0.11
EVM0020195	2	1.66	0.37	0.92	0	0	0	0.02	0	0	0	0	0
EVM0019747	5	21.08	15.84	21.85	7.6	11.47	12.52	7.97	6.15	5.59	4.11	10.45	6.14
EVM0014038	5	29.69	36.52	31.14	7.6	7.42	6.66	10.08	10.53	12.03	28.78	28.6	28.88
EVM0024447	8	101.13	2.55	2.99	12.88	12.37	6.32	212.43	417.59	459.33	211.14	160.84	415.64
EVM0019351	8	329.68	338.17	217.59	808.08	907.12	1150.08	1409.88	2439.57	2502.39	500.9	1008.74	823.28
EVM0013624	6	1.09	1.62	1.15	1.35	1.01	0.35	0.86	2.07	2.36	45.25	24.6	41.75
EVM0007324	8	241.46	212.02	249.81	77.3	66.3	78.1	26.44	17.57	29.5	8.78	14.5	10.16
EVM0006866	6	0.37	0.11	0.08	0.04	0.14	0.12	1.29	0.73	0.5	2.17	1.05	1.15
EVM0010759	6	1.62	0.67	1.83	0.61	0.34	0.64	1.4	1.36	0.98	3.17	4.53	5.96
EVM0008539	5	9.6	6.63	3.83	6.28	7.22	4.16	3.13	4.36	4.54	4.61	6.01	7.66
EVM0012683	6	7.31	3.94	5.17	1.53	1.51	0.8	2.02	1.4	1.31	3.95	2.81	5.16
EVM0014400	8	69.4	4.38	15.38	118.83	41.99	32.57	175.99	86.86	127.75	4.91	40.76	41.69
EVM0003635	5	13.98	10.61	12	6.15	4.66	6.79	5.09	3.5	6.01	16.78	11.43	22.31
EVM0011617	3	2.26	1.81	4.5	2.38	1.92	3.94	0.53	0.08	0.2	0.02	0	0
EVM0019966	3	3.18	1.97	3.88	0.08	0.28	0.08	0.16	0.28	0.18	1.01	0.75	0
EVM0002810	3	8.52	2.43	15.16	0.11	0.09	0.43	0.05	0	0	0.02	0	0
EVM0000468	4	25.22	30.27	40.65	4.89	7.32	6.4	1.98	0.79	0.61	0	0.12	0.55
EVM0016340	4	4.47	3.49	6.07	1.09	0.88	0.92	1.14	3.36	3.8	0.62	0.6	0.71
EVM0011145	5	80.09	57.66	84.55	35.01	48.63	42.97	21.67	13.17	18.07	15.76	20.54	17.37
EVM0012886	6	10.49	0.86	0.37	0.4	0.03	0.05	2.98	21.76	27.84	22.5	6.89	16.91
EVM0018736	6	2.67	2.23	1.91	0.5	0.47	1.01	3.39	2.31	2.04	0.84	2.59	1.66
EVM0000775	5	10.63	5.33	13.25	11.45	9.62	8.13	2.32	8.55	6.45	16.56	29.02	6.35
EVM0021088	3	0.62	0.53	0.62	0.75	0.83	0.66	0.96	0.46	0.5	0.13	0.2	0.1
EVM0008523	6	1.68	0.36	1.27	0.58	0.05	0.04	1.55	2.96	3.37	18.49	4.89	12.35
EVM0011310	4	83.37	143.09	103.77	13.28	13.54	6.43	0.79	0	0.46	1.99	1.08	0.71
EVM0008224	3	10.03	4.97	2.99	2.64	0.15	1.59	0.3	0	0	0.59	0	0.34
EVM0005777	2	1.41	4.58	1.34	1.29	0.61	0.08	0	0	0	0	0	0
EVM0001947	5	46.13	35.16	25.31	11.8	7.06	5.04	40.1	18.71	14.36	17.92	25.33	27.76
EVM0023994	1	0.53	0.3	0.92	0	0	0	0	0.03	0	0.03	0.03	0
EVM0022688	5	64.76	72.78	99.23	21.21	20.51	16.69	13.79	9.79	13	13.01	13.79	12.06
EVM0009736	8	601.9	689.73	1019.51	84.31	84.93	112.22	133.57	32.08	27.04	28.19	24.15	18.76
EVM0019124	4	12.14	7	5.95	12.32	10.87	6.61	0.97	1.16	2.25	0.58	0.15	0.64
EVM0005349	5	45.7	27.17	38.55	4.36	4.68	4.04	6.72	6.34	8.21	8.3	9.24	8.21
EVM0008497	5	13.82	17.59	16.66	4.26	2.24	4.18	10.65	18.12	16.76	18.25	23.44	31.09
EVM0007496	3	0.03	0.17	0.04	0.39	0.93	0	0	0	0.25	0	0.2	0
EVM0013028	5	103.87	74.19	102.59	12.98	15.45	17.04	18.73	35.37	34.8	6.21	5.7	4.39
EVM0007587	2	15.01	10.91	14.27	1.06	1.62	0.78	0.69	0.29	0.26	0	0	0
EVM0005767	4	20.82	13.99	17.69	3.79	3.63	5.66	6.78	4.78	5.45	2.42	2.28	1.64
EVM0017063	4	65.06	0.26	2.1	8.03	1.45	0.49	0.8	2.49	0.54	0.05	0.06	0.15
EVM0016547	6	1.84	0.03	0.5	0.14	0.3	0.18	40.86	193.93	209.4	431.97	201.33	371.17
EVM0011754	4	48.07	7.92	3.54	0.23	6.59	0	2.81	0.38	0.19	0	0.32	0
EVM0012028	5	46.08	26.96	28.83	24.99	20.46	24.58	57.21	56.1	55.46	40.77	35.62	25.5
EVM0004242	6	7.76	5.38	6.98	2.66	3.03	3.95	4.46	4.29	3.64	10.66	8.05	9.78
EVM0019729	5	44.66	42.12	60.36	5.22	7.52	6.61	8.72	5.37	5.72	1.5	5.64	4.29
EVM0010868	5	11.72	9.44	8.6	6.64	5.58	6.36	17.96	23.21	13.76	17.48	29.27	26.45
EVM0015276	6	10.82	5.36	8.24	2.07	1.65	2.21	4.43	3.22	2.38	6.74	9.81	7.7
EVM0000804	6	11.21	9.06	7.13	1.09	0.67	2.42	5.28	6.94	5.66	4.57	3.8	8.07
EVM0014391	5	20.45	0	0	6.56	6.22	3.49	47.41	143.06	173.12	44.88	29.96	32.9
EVM0002476	5	33.88	14.63	19.89	9.36	8.49	8.2	26.81	46.82	35.95	81.19	91.01	99.44
EVM0004008	3	0.48	0.29	0	3.77	3.63	3.6	0.19	0	0	0	0	0.89
EVM0017172	6	3.54	0.81	0.32	0.58	0.81	1.48	0.75	0.9	0.81	5.12	2.37	1.49
EVM0001830	6	3.44	3.25	3.09	0.47	0.21	0.25	0.92	1.7	1.31	0.59	0.4	1.48
EVM0004507	7	0	0	0	0	0.05	0	0	0	0	0.56	0.74	0.1
EVM0006439	5	160.67	48.57	156.6	53.16	31.75	14.31	15.71	4.14	22.12	1.7	2.01	3.49
EVM0005529	5	141.74	107.11	152.47	14	10.5	17.52	18.62	20.34	23.93	32.05	38.03	30.77
EVM0022686	4	68.26	65.66	77.35	14.86	11.22	20.38	13.27	4.86	4.49	1.41	2.45	1.35
EVM0008024	5	73.52	69.08	47.63	14.01	15.22	18.07	20.77	19.87	30.8	5.2	11.26	17.08
EVM0011576	5	36.86	39.23	39.19	8.14	13.79	11.08	8.22	5.85	7.5	4.08	4.84	6.77
EVM0022223	8	30.62	14.09	11.53	16.99	21.59	17.29	87.6	114.15	147.89	103.88	94.45	163.6
EVM0023012	3	5.22	7.21	6.07	1.04	0.69	0.65	0.34	0.09	0.28	0.06	0	0.04
EVM0004813	5	11.66	8.19	9.45	8.17	12.79	11.81	15.43	18.46	22.41	0.99	3.34	4.06
EVM0021360	6	1.82	1.84	1.25	0.31	0.17	0.56	1.38	2.03	2.17	6.79	6.1	11.3
EVM0007299	4	3.36	3.4	3.55	1.62	1.64	2.11	1.77	1.07	1.71	0.27	0.59	0.38
EVM0016381	5	29.24	26.36	26.2	15.57	18.31	13.4	22.73	23.57	27.23	8.38	4.91	11.91
EVM0023359	5	33.97	20.04	28.92	4.97	3.52	8.08	24.29	24.77	22.12	65.66	72.48	19.46
EVM0001056	3	78.78	69.69	97.68	2.22	0.71	0.77	0.06	0	0.11	0	0	0.15
EVM0001135	6	0.57	0.15	0.16	0.72	0.51	0.32	1.21	1.02	0.76	1.17	2.3	1.95
EVM0003031	5	204.16	330.63	344.71	57.1	54.37	69.76	4.15	2.88	4.89	3.03	3.01	2.33
EVM0018789	7	0	0.29	0	0	1.67	0	0	0	0	0	0	0.79
EVM0024498	5	12.96	8.26	11.04	5.15	5.08	5.36	10.34	11.43	11.39	25.89	31.46	38.53
EVM0012759	5	14.37	9.85	14.02	2.08	1.5	2.03	2.17	3.91	6.19	12.64	4.65	27.8
EVM0014502	8	569.32	616.79	861.46	125.53	129.09	133.64	126.07	54.37	72.47	120.18	112.19	112.26
EVM0015642	4	43.6	41.1	44.77	2.85	2.84	3.41	2.67	2.45	2.28	3.03	3.79	2.96
EVM0015245	3	0.46	0	0	0.85	0	0	0.94	1.34	0.96	0	0.11	0
EVM0017501	5	6.94	3.07	4.07	2.16	1.68	3.01	7.54	10.9	13.12	10.63	15.85	38.78
EVM0000327	8	251.01	225.2	293.63	43.65	24.61	41.13	32.92	40.51	41.89	19.81	30.48	15.8
EVM0016748	5	35.22	23.84	18.58	15.72	13.06	11.68	58.63	67.44	88.6	58.04	50.95	39.26
EVM0011697	3	21.91	17.76	21.29	1.03	0.88	0.85	0.52	0.27	0.29	0.05	0.04	0.02
EVM0003886	1	0	0	0	0	0	0	0	0	0	1.59	0.86	1.53
EVM0002378	3	0.93	1.11	1	1.36	1.73	0.95	0.87	0.16	0.35	0	0.04	0
EVM0013314	3	19.84	5.94	7.78	0.88	0.26	0.29	0.34	0	0	0.02	0	0
EVM0003632	5	15.6	8.09	11.06	10.67	10.06	6.19	12.55	17.86	23.14	76.16	62.26	57.96
EVM0020308	4	21.46	18.44	12.66	16.13	51.32	95.17	3.41	10.33	15.85	2.26	0.11	1.09
EVM0017714	4	10.86	10.59	12.31	3.44	2.95	3.75	4.12	2.3	3.04	0.38	1.17	0.1
EVM0016772	3	4.07	5.64	3.8	2.48	3.06	4.87	1.77	0.27	0.61	0	0.19	0
EVM0017601	3	7.56	8.82	7.24	2.47	1.09	2.43	0.99	0	0.22	0.17	0.23	0.32
EVM0020289	5	43.29	35.55	41.74	11.28	13.16	14.61	24.1	21.89	22.37	45.55	47.52	53.7
EVM0010441	5	16.5	10.58	13.35	3.13	2.69	3.83	12.24	12.07	15.82	11.27	10.66	22.5
EVM0018160	8	144.76	148.6	148.5	51.32	49.33	55.7	162.62	123.19	161.47	229.38	266.78	339.42
EVM0003932	8	438.6	727.31	593.13	302.28	585.66	446.21	424.78	124.61	170.83	93.08	85.96	61.8
EVM0014186	5	64.44	60.84	72.07	11.41	9.57	10.16	17.57	12.61	14.44	3.3	4.42	5.45
EVM0001754	4	11.26	7.83	9.14	2.01	1.02	2.15	7.51	4.68	9.16	0	1.65	3.72
EVM0008908	5	7.59	5.54	3.04	35.09	47.14	46.74	37.74	29.57	47.09	112.49	117.18	142.78
EVM0007792	5	20.85	17.78	20.64	7.49	7.03	11.28	13.53	12.06	12.41	3.68	5.91	5.88
EVM0019669	6	4.9	0.87	1.39	0.6	0.51	0.45	2.23	2.56	3.83	2.02	4.44	0.27
EVM0010827	8	114.69	72.91	76.71	69.17	79.94	68.98	41.9	39.54	41.93	35.56	43.31	55.33
EVM0020330	4	58.41	34.3	54.78	9.92	10.79	10.79	6.92	5.41	6.27	2.15	2.89	1.77
EVM0001944	4	13.18	11.06	14.64	7.13	11.35	5.41	5.96	4.83	6.53	1.94	2.49	2.04
EVM0020293	6	2.65	1.38	0.71	2.61	2.46	1.94	9.82	16.52	17.71	15.55	34.64	23.74
EVM0016629	8	180.58	160.32	206.95	36.77	31.64	48.59	127.62	155.47	163.01	272.74	399.35	311.99
EVM0016590	5	14.12	8.34	11.29	3.11	2.67	3.52	10.09	12.44	13.25	6.01	9.49	10.03
EVM0006502	3	3.93	3.75	6.15	0.02	0.02	0.04	0	0.01	0	0.01	0	0.48
EVM0017060	5	10.26	4.89	8.47	2.47	1.37	1.19	4.21	17.4	19.75	25.79	26.57	15.73
EVM0010094	5	36.05	20.42	28.93	7.69	3.1	8.23	15.77	19.26	16.28	88.26	75.35	95.89
EVM0003660	3	1.12	0.81	1.49	0.58	0.11	0.25	0	0	0.06	1.29	0.78	0.68
EVM0016635	5	9.65	7.24	9.33	5.09	7.11	8.72	17.12	25.15	30.14	54.34	48.89	67.81
EVM0005650	8	19.1	8.16	5.99	60.37	50.96	53.3	205.07	227.16	231.33	131.5	285.65	256.29
EVM0009811	4	12.49	8.85	10.09	2	2.6	1.88	4.27	1.87	2.41	0.6	1.15	0.66
EVM0003136	3	0.14	0.17	0.29	0.62	1.6	1.46	1.18	0.18	0.41	0	0.07	0
EVM0012486	5	25.99	20.05	24.72	10.29	6.75	10.1	39.02	68.3	58.5	28.41	44.93	56.61
EVM0000349	2	17.81	1.77	6.78	0	0	0.03	0.03	0.03	0.05	0	0	0
EVM0012271	5	24.19	18.45	30.29	1.44	1.21	1.66	3.18	3.33	4.82	11.13	9.08	8.5
EVM0020558	8	526.2	13.35	9.85	4.79	4.28	4.06	23.56	61.25	38.88	143.63	192.61	207.76
EVM0006480	6	0.53	0.36	0.77	0.23	0.12	0	0.56	1.52	2.09	4.94	2.84	10.98
EVM0023620	2	4.62	0.88	0.86	0.09	0.11	0.09	0.3	0.97	0.5	0	0	0
EVM0012478	4	16.66	20.94	24.6	3.11	1.79	2.37	3.85	1.41	1.48	0.34	0.37	0.69
EVM0020764	4	77.87	128.09	69.34	47.26	163.74	53.05	7.96	0.06	0.27	0.07	0.9	0.4
EVM0000720	5	51.16	35.18	53.15	63.19	42.86	22.24	125.61	129.24	157.19	5.41	6.34	4.3
EVM0024392	8	98.54	145.45	136.54	178.41	152.64	91.11	109.61	95.16	136.34	293.27	159.46	159.11
EVM0000876	5	141.36	121.76	65.61	50.86	45.55	42.59	24.62	22.84	24.64	17.88	11.42	11.87
EVM0014265	6	10.63	1.52	1.07	0.22	0.08	0.04	1.44	3.16	5.28	19.56	14.3	6.88
EVM0020366	6	8.2	5.74	7.77	1.26	0.98	1.26	5.12	9.46	8.54	12.76	15.84	19.38
EVM0016180	4	5.44	7.14	4.6	2.62	3.89	3.55	11.21	2.92	4.5	0.65	0.94	0.52
EVM0004075	5	58.54	50.96	60.15	3.97	4.27	4.64	14.21	40.06	48.31	25.38	30.37	28.15
EVM0013810	3	1.69	1.9	2.68	0.12	0.23	0.17	0.03	0.04	0	0.54	0.11	0
EVM0016902	3	2.42	0.03	2.57	1.14	0.83	1.22	1.86	1.23	1.93	0.16	0.06	0
EVM0019153	6	44.81	0.59	1.47	0.67	0.17	0.51	2.41	4.61	3.54	3.2	9.56	26.81
EVM0003315	4	16.07	25.35	18.35	8.16	5.73	7.64	0.3	0.17	0.26	0.24	0.07	0.11
EVM0019208	5	42.83	31.24	35.55	11.82	10.34	16.78	25.84	20.36	25.52	3.96	7.82	16.64
EVM0017101	6	5.37	4.2	1.95	0.09	0.08	0	1.01	8.48	8.53	8.11	8.6	12.67
EVM0002423	5	55.12	45.34	54.32	13.46	10.14	14.6	27.13	30.81	32.68	66.88	92.89	96.69
EVM0002224	4	9.76	2.57	4.34	7.68	6.21	4.27	4.83	1.01	0.78	1.37	1.38	1.86
EVM0011701	5	82.68	80.05	107.81	16.87	17.77	22.05	32.01	38.49	38.07	12.8	17.09	16.7
EVM0016978	5	15.02	10.89	9.06	6.01	7.2	8.07	19.16	27.69	31.78	36.06	44.47	71.74
EVM0001871	4	59.94	81.68	99.17	8.03	7.01	6.75	1.3	1.04	1.68	0.06	0.11	0.04
EVM0016001	5	158.46	1.95	2.16	0.86	0.54	0.15	17.36	43.53	94.63	17.81	23.2	3.85
EVM0019792	4	19.07	14.94	17.14	7.69	7.99	8.97	3.93	4.8	7.62	1.82	1.56	3.88
EVM0019683	4	15.98	14.06	20.58	2.51	2.28	3.06	0.76	0.32	0.38	0.16	0.54	0.56
EVM0009622	4	2.82	2.26	3.84	7.16	6.89	3.1	1.77	0.3	0.63	0.3	0.3	0.12
EVM0002508	5	12.54	6.86	7.16	21.39	5.42	5.15	65.19	35.26	47.01	28.68	44.92	32.58
EVM0017115	5	209.59	242.36	297.88	98.96	91.31	76.37	41.25	31.27	54.97	2.48	3.8	0.95
EVM0003238	4	51.24	61.91	73.48	18.79	17.92	22.87	3.54	2.78	3.22	1.31	1.29	1.65
EVM0024274	3	7.88	6.5	8.69	1.16	0.88	1.98	0.81	0.42	0.29	0.17	0.19	0.02
EVM0021317	2	0	0.36	0.37	0.91	1.99	3.28	0	0.37	0	0	0	0
EVM0008087	5	31.65	31.34	39.18	17.95	16.23	20.63	16.19	8.22	11.9	1.09	2.55	1.67
EVM0018858	3	13.26	9.54	21.85	2.04	0.14	0.52	0.36	0.11	0.06	0.16	0.45	0.07
EVM0022191	3	0.04	1.85	9.21	0	0	0.02	0	0.8	1.83	0	0	0.6
EVM0002486	4	12.08	8.81	11.73	2.51	2.41	2.92	1.75	1.81	1.82	0.05	0.39	0.65
EVM0017886	4	97.51	55.57	40.5	27.71	22.38	5.86	2.96	1	1.89	1.66	0.71	0.28
EVM0008017	2	100.65	55.05	137.16	0.48	0.16	0.09	0	0	0	0	0	0
EVM0005117	5	106.06	88.94	123.46	3.51	2.46	2.15	2.75	8.7	8.3	19.82	13.33	6.11
EVM0019626	6	5.23	3.79	5.61	3.64	3.71	2.97	3.52	4.82	6.42	6.67	3.11	12.21
EVM0002613	3	3.81	3.07	3.72	0.79	0.19	0.72	0.41	0.7	0.6	0.06	0.03	0
EVM0013581	3	26.9	19.31	26.28	0.69	0.65	0.53	0.07	0.24	0.1	0.09	0.35	0.46
EVM0004984	2	0	0.42	5.92	0	0	0	0.02	1.83	0	0	0	0
EVM0009538	4	30.05	33.9	30.34	1.31	0.61	1.05	1.19	1.17	0.82	2.38	0.14	0.51
EVM0007034	2	0.25	1.1	0.84	0.4	0.14	0.19	0.04	0	0	0	0	0
EVM0013571	5	5.71	1.77	1.63	6.67	10.33	7.28	42.83	47.84	51.08	8.52	7.21	3.38
EVM0010156	8	142.72	6.13	12.65	29.08	4.07	11.1	15.7	160.26	211.66	2.69	76.5	13.54
EVM0023053	4	9.21	10.53	9.49	1.37	2.42	2.34	1.91	1.03	0.37	0.23	0.12	0.22
EVM0003319	5	14.92	16.76	16.05	5.17	5.16	6.06	6.04	4.42	4.85	6.55	14.68	13.65
EVM0021586	5	9.27	3.14	2.95	2.74	2.17	4.34	13.96	17.22	21.23	13.36	11.87	16.57
EVM0004743	6	1.75	0.31	0.55	1.65	0.6	2.37	1.94	2.88	0.97	14.57	12.1	0
EVM0015764	3	0.84	1.87	4.75	0	0.06	0	0.34	0	0.07	0	0.25	0.1
EVM0004652	6	7.15	6.06	9.38	2.6	1.33	2.43	1.52	3.21	2.35	4.24	7.49	5.99
EVM0022025	5	70.03	45.89	60.93	31.22	20.91	17.43	13.86	15.89	18.23	45.78	43.2	42.57
EVM0007926	5	231.09	190.97	218.03	300.73	257.56	250.43	14.55	3.72	7.57	1.53	2.27	1.58
EVM0021222	3	0	0	0.54	4.52	2.95	6.41	0.82	0.76	0	0	0	0.12
EVM0008342	4	29.28	26.44	44.3	8.82	3.32	6.77	6.55	4.57	4.9	0.59	1.37	1.51
EVM0011363	2	3.32	2.36	5.34	0.26	0.17	0.46	0	0	0.04	0	0	0
EVM0010390	6	2.71	1.92	2.56	0.71	0.34	0.81	3.73	4.38	5.84	3.42	2.48	3.27
EVM0023805	4	54.3	53.76	70.64	5.2	5.22	5.34	7.03	5.47	5.56	0.8	0.72	1.24
EVM0000599	5	43.21	40.7	56.01	4.34	11.44	20.64	23.45	11.62	17.8	4.33	4.21	5.48
EVM0015936	5	36.54	20.1	23.06	14.76	17.33	13.73	25.72	23.83	25.16	92.12	99.43	88.39
EVM0007460	5	23.96	21.85	23.32	7.65	8.69	12.05	18.33	32.55	40.46	33.84	33.22	50.75
EVM0013986	5	32.59	30.08	57.82	6.07	4.17	5.48	23.37	9.86	8	115.15	168.8	154.75
EVM0002790	8	776.46	247.58	318.92	130.35	100.5	92.8	265.02	50.87	104.1	28.85	15.3	9.53
EVM0024467	5	150.85	92.85	133.22	15.25	11.27	18.71	18.22	18.22	18.54	1.07	3.1	5.1
EVM0016709	6	4.81	1.97	1.86	2.92	2.09	0.6	2.33	4.86	3.23	0.46	1.04	1.22
EVM0009812	4	5.53	6.35	9.84	8.88	7.87	5.89	2.04	0.37	0.76	1.65	0.6	0.23
EVM0022835	6	3.17	2.02	2.86	5.88	2.79	1.73	1.51	1.73	2.87	2.47	1.46	2.51
EVM0008393	2	0.12	0	0	0.27	0.22	0.99	0.08	0.07	0.83	0	0	0
EVM0015546	3	11.3	5.17	20.12	0.39	0.24	0	0.13	0.11	0.24	0	0.04	0.1
EVM0018208	5	42.88	24.38	32.76	12.22	6.01	11.57	38.79	33.37	29.82	43.95	48.94	36.87
EVM0022516	4	8.15	4.68	9.67	2.5	2.55	2.26	5.17	6.18	5.98	1.46	1.4	1.18
EVM0004316	5	83.16	52.75	58.86	115.51	94.34	41.31	19.89	9.46	16.61	2.05	2.29	3.85
EVM0021139	2	11.56	5.86	8.17	0.88	1.35	0.97	0.22	0	0.05	0	0	0
EVM0021298	4	616.33	765.46	878.38	31.57	35.24	29.97	0.33	0.11	0	0.16	0	0.38
EVM0023627	5	12.07	11.98	16.93	3.76	8.02	3.26	13.7	20.84	31.45	47.3	38.92	70.86
EVM0012078	8	67.39	54.53	67.25	47.84	36.15	43.64	139.41	182.14	163.65	137.19	168.06	179.94
EVM0014943	3	4.17	4.16	6.17	0.27	0.35	0.57	1.83	0.64	0.69	0.14	0.17	0.86
EVM0006862	8	105.9	100.21	103.09	169.83	251.81	120.49	66.41	51.25	73.29	68.82	57.85	61.17
EVM0007634	8	191.6	242.78	234.83	160.15	160.7	99.6	74.27	25.67	36.14	32.37	32.71	25.34
EVM0017991	4	11.19	4.45	5.93	0.95	0.91	0.59	1.88	5.07	3.22	0.85	0.77	0.14
EVM0007168	5	15.57	7.26	9.18	13.4	15.16	12.56	25.88	29.16	27.45	53.23	41.71	49.23
EVM0003977	4	16.36	4.34	9.11	2.29	2.13	2.4	3.28	0.31	0.34	0.09	0.14	0.16
EVM0015102	3	0.17	0	0	0.11	0.13	0.03	0.91	1.42	1	0.58	0.39	0.33
EVM0001391	5	9.97	5.85	7.96	3.17	2.04	2.6	6.28	7.4	6.46	17.15	20	30.39
EVM0018250	4	5.99	3.84	6.79	11.53	9.71	11.83	5.17	3.2	2.24	0.5	0.82	1.32
EVM0002299	5	28.12	17.58	19.51	9.03	9.52	9.89	8.61	8.79	8.58	15.6	16.33	21.94
EVM0005829	6	2.71	2.17	3.6	0.47	0.52	0.57	3.26	2.18	1.33	1.87	3.08	2.66
EVM0015500	4	13.19	14.89	22.35	1.21	3.39	7.26	1.11	0.89	0.33	0.3	0.4	0.25
EVM0015357	8	104.09	73.02	97.89	21.71	22.65	27.96	66.62	57.96	68.74	103.45	169.65	173.52
EVM0002424	8	33.75	22.58	30.04	11.46	14.86	12.54	63.14	43.28	55.83	179.07	188.7	221.61
EVM0016506	4	17.27	12.83	22.39	3.42	1.37	1.91	3.31	0.56	0.31	2.47	3.67	1.83
EVM0022940	3	0.45	0.4	0.14	3.13	2.43	2.28	0.4	0.25	0.21	0.11	0	0.13
EVM0012145	4	805.14	830.85	1096.76	14.45	9.93	9.47	0.38	0.35	0.51	1.61	0.3	2.7
EVM0023401	4	11.4	8.47	13.01	3.52	5.47	5.97	3.36	2.33	2.71	1.4	3.22	2.15
EVM0001514	5	159.03	152.24	173.62	27.54	17.92	24.89	38.24	14.25	14.74	3.19	4.32	2.2
EVM0009621	5	129.89	105.33	129.87	38.44	58.22	77.64	73.04	24.03	25.64	4.46	9.53	2.92
EVM0021286	8	136.11	111.37	149.89	14.71	18.59	22	48.32	47.09	49.91	122.51	124.51	139.4
EVM0017021	8	60.49	47.89	52.22	40.17	40.34	43.7	35.61	38.97	44.43	43.33	58.97	62.07
EVM0006441	5	26.31	22.26	28.34	7.31	4.32	6.9	16.62	18.29	14.87	26.56	50.82	54.63
EVM0000362	4	16.53	17.62	19.59	6.96	9.27	5.64	2.02	0.94	0.54	0.45	0.38	0.55
EVM0008748	6	6.17	6.31	6.79	0.79	0.3	0.38	0.79	1.34	1.91	2.18	3.34	7.08
EVM0009248	8	41.08	45.89	55.06	27.03	26.57	15.27	28.63	46.31	58.34	122.84	76.45	138.75
EVM0020251	4	4.65	3.23	4.25	2.67	2.83	2.42	1.4	1.42	1.3	1.29	1.02	1.29
EVM0012414	2	4.27	2.69	3.64	0.24	0.24	0.09	0.12	0.1	0	0	0	0
EVM0023214	5	16.2	10.3	11.49	7.78	6.98	3.77	9.93	19.62	21.63	13.15	18.13	27.56
EVM0000932	4	12.94	5.61	12.29	4.56	3.76	6.11	4.16	1.87	1.18	1.17	0.54	0.6
EVM0002297	3	0.2	0.46	0.63	0.17	0.27	0.38	0.95	0.76	0.54	0	0.07	0
EVM0000388	8	140.92	73.23	133.08	177.39	117.51	84.63	56.1	64.57	64	151.52	192.13	85.47
EVM0013036	6	7.29	4.53	5.76	2.09	1.36	1.53	3.14	4.83	5.29	0.97	1.94	2.36
EVM0000013	1	0	0	0	0	0	0	2.62	9.3	12.33	14.76	0.1	4.24
EVM0002875	8	253.35	106.3	25.93	87.93	64.93	37.47	292.42	1061.24	1108.41	1396.26	1722.92	2363.26
EVM0008851	3	0	0.09	0.11	3.48	3.89	7.64	1.17	1.18	0.77	0	0.1	0
EVM0018962	4	19.54	31.32	40.78	8.58	16.09	11.02	11.2	3.23	0.36	2.29	1.75	0.92
EVM0009353	5	38.81	42.59	56.68	5.32	4	5.62	10.3	6.5	8.03	5.77	7.13	6.69
EVM0006300	4	8.85	5.46	4.21	6.95	7.85	4.92	5.77	3.15	4.11	0.44	5.62	6.35
EVM0002996	5	14.12	12.37	13.53	16.63	13.09	12.19	27.67	21.46	15.82	26.81	43.73	25.24
EVM0019196	5	6.12	6.83	4.92	7.5	5.56	8.34	8.5	6.69	5.61	14.82	10.01	25.05
EVM0011939	2	10.8	11.83	20.44	0.41	0.57	0.56	0.02	0.02	0	0	0	0
EVM0021956	5	34.31	25.85	36.44	7.13	4.25	5.84	11.94	11.62	13	30.55	36.58	37.62
EVM0018314	1	0	0	0	0	0	0.05	0.15	0.13	0.18	1.33	0.44	0.74
EVM0020503	8	51.2	35.03	41.16	14.04	6.08	10.32	58.99	66.34	55.78	138.21	193.92	178.19
EVM0006162	6	1.1	0.47	0.12	0.26	0.12	0.03	0.76	0.17	0.02	2.06	1.66	3.61
EVM0016399	4	22.73	29.98	10.15	104.13	107.78	118.14	16.44	1.18	0.9	1.39	1.19	0.23
EVM0019832	5	14.45	12.7	9.18	12.05	14.14	14.17	12.37	8.21	13.49	7.53	6.35	8.97
EVM0013254	6	2.7	1.87	1.94	2.14	2.64	2.74	1.87	1.66	0.43	1.92	2.83	1.73
EVM0012333	5	31.7	25.65	38.81	16.82	21.94	18.47	21.86	36.24	46.09	117.35	75.12	92.32
EVM0012079	6	1.22	1.89	0.54	3.46	7.57	4.67	2.23	1.47	6.31	7.77	15.45	12.07
EVM0003730	5	25.24	20.4	29.58	4.84	4.19	4.82	17.16	15.85	16.68	18.84	18.86	23.56
EVM0016433	5	10.27	7.68	22.52	5.51	0.47	7.21	3.75	16.37	41.48	17.72	16.06	22.8
EVM0019844	3	0.24	0.19	0.13	0.42	0.31	0.4	0.12	0.16	0.23	0	0.01	0
EVM0014074	4	40.5	25.62	37.04	3.83	2.15	3.65	1.58	0.53	0.51	0.15	0.68	0.87
EVM0018559	5	79.16	67.88	90.34	11.29	11.33	10.41	15.56	11.89	11.53	3.01	3.35	3.12
EVM0012323	2	9.24	0.33	6.85	0	0	0	0	0	0	0	0	0
EVM0014518	6	0.42	0.14	0.23	0.46	0.63	1.08	5.11	10.93	5.82	28.2	16.4	27.16
EVM0015858	4	207.42	35.2	55.42	12.83	4.59	6.4	6.37	10.01	6.16	0	2.49	2.91
EVM0018670	4	33.69	35.72	40.34	10.61	14.22	2.85	4.71	4.91	6.19	3.3	1.38	3.06
EVM0018930	8	610.8	30.52	12.94	193	278.27	272.99	341.29	986.46	671.11	1070.32	1929.67	633.69
EVM0015000	2	0.39	0	0	1.61	1.86	0.37	0	0	0	0	0	0
EVM0005031	5	18.51	23.49	29.39	11.08	15.7	8.33	7.67	6.38	8.88	7.55	10.42	6.88
EVM0009474	6	2.5	1.72	2.85	0.64	0.77	1.11	0.63	0.84	1.04	7.1	4.18	4.79
EVM0009529	1	0.76	0.37	0	0	0	0	0	1.08	1.42	0.07	0	0.22
EVM0002940	6	7.75	4.47	7.13	0.77	0.66	0.95	3.02	6.9	9.85	18.42	32.42	42.42
EVM0012586	5	70.04	41.91	59.21	28.69	41.83	34.68	24.32	17.93	17.73	30.49	31.15	39.5
EVM0011548	8	59.13	45.75	59.39	15.13	15.15	16.37	34.21	68.26	76.11	107.61	123.73	135.25
EVM0019491	5	29.52	30.75	31.62	6.67	8.82	10.21	14.21	9.85	13.74	26.93	38.54	33.06
EVM0010746	5	18.8	17.18	18.29	2.39	2.8	3.04	5.66	5.98	12.48	21.85	9.2	16.36
EVM0016210	5	122.83	137.29	162.4	26.88	16.24	27.06	44.55	24.89	25.41	10.02	13.99	11.98
EVM0013780	5	20.68	12.45	16.49	5.14	4.54	6.04	18.28	22.7	21.03	10.61	18.31	20.42
EVM0024422	3	0.17	0	0.51	0.19	0.2	0.21	0	0.3	0.06	5.25	1.65	1.85
EVM0012694	5	8.81	9.54	9.29	4.17	2.37	5.16	3.49	2.43	3.14	3.9	10.21	9.21
EVM0009402	5	5.21	2.82	3.14	82.01	43.71	34.73	15.67	25.59	25.04	10.29	9.06	5.33
EVM0008175	6	0.51	0.19	0.39	0.41	0.54	0.62	2.88	3.47	4.24	9.02	6.16	8.12
EVM0013333	4	34.19	23.36	37.47	7.71	7.68	7.29	9.74	6.41	5.11	0.37	1.31	0.54
EVM0013310	8	74.68	57.06	77.45	22.39	22	30.06	63.65	63.85	63.14	211.2	255.17	278.1
EVM0023089	6	1.84	0.61	0.79	0.61	1.26	0.98	3.71	3.53	4.86	15.45	13.07	25.94
EVM0003282	5	42.08	65.54	53.04	16.56	16.31	18.29	27.4	15.29	24.64	55.42	47.81	65.42
EVM0024509	2	1.03	1.49	18.17	0.1	0	0	0	0	0	0	0	0
EVM0023095	6	4.44	2.56	3.54	1.19	1.21	0.37	3.76	3.65	3.75	3.43	1.98	2.62
EVM0015135	6	3.78	2.19	3.88	0.7	0.45	0.79	1.82	2.06	2.36	0.72	0.61	1.08
EVM0014612	8	78.67	75.24	61.99	36.93	22.07	57.65	83.98	114.34	134.89	8.43	24.02	50
EVM0019358	4	12.38	9.77	12.23	1.51	1.49	1.96	2.99	3.74	4.47	1.01	2.17	3.58
EVM0001968	5	10.47	5.11	9.02	3.45	1.52	2.1	7.28	6.64	6.84	5.6	12.35	10.35
EVM0016371	4	3763.62	4551.01	5396.73	7.91	8.82	20.58	0.78	0.06	0.07	0.12	0	0
EVM0007381	1	0	0	0	0.16	0.2	0.17	1.12	0.68	0.84	3.03	4	4.81
EVM0017431	3	0.24	0.12	0.44	0.05	0	0.09	0.16	0.74	0.96	0.19	0.31	0.23
EVM0008957	4	10.64	12.3	13.9	7.49	9.36	6.95	3.08	1.68	1.98	1.13	0.61	0.7
EVM0002030	4	38.41	22.02	29.35	1.91	1.89	2.2	1.42	0.22	0.47	0.23	0.78	0
EVM0010647	3	1.48	4.87	3.06	0.42	0.25	0.22	0.05	0	0	0.03	0	0
EVM0008201	5	34.2	30.38	32.8	13.53	11.3	11.64	33.73	31.72	28.38	59.88	66.45	102.82
EVM0000405	1	8.09	5.04	13.38	0	0	0	2.47	3.22	4	5.94	12	8.78
EVM0006958	5	27.08	16.08	22.05	4.12	1.94	4.74	15.91	29.01	20.34	26.81	31.1	47.82
EVM0003108	6	3.32	0.36	1.15	0.66	0.57	1.04	0.65	1.31	0	1.45	5.5	7.33
EVM0020038	6	4.92	3.73	3.3	1.92	1.81	4.76	4.27	5.76	8.93	12.34	20.14	11.42
EVM0023106	4	16.08	9.88	13.14	1.85	1.52	1.53	2.32	1.97	2.28	2.85	5.24	5.3
EVM0007200	3	7.51	1.54	3.44	2.99	0.52	1.37	0.01	0	0	0	0	0.03
EVM0016651	5	128.52	127.61	162.99	27.84	40.89	31.99	16.91	9.61	9.12	20.75	27.4	9.86
EVM0022643	8	360.48	328.1	399.01	59.34	62.93	54.88	67.8	133.06	148.43	72.38	77.07	111.67
EVM0006282	4	2.85	4.57	4.55	1.52	1.17	0.85	1.15	9.46	3.98	0.18	0.38	0.3
EVM0022991	5	9.25	4.28	5.66	4.95	2.28	4.07	11.69	11.66	16.78	14.04	15.76	12.13
EVM0006962	5	17.77	9.74	12.8	2.67	3.48	4.02	10.63	11.8	12.09	10.21	12.83	27.12
EVM0022653	5	10.73	5.88	9.55	2.94	3.08	1.26	6.88	7.89	10.16	33.48	21.25	48.77
EVM0003089	4	7.71	4.98	5.4	2.16	2.92	2.8	3.49	4.55	4.37	2.03	2.51	1.22
EVM0017419	5	8.13	4.47	5.01	1.26	1.32	3.01	11.52	11.49	13.37	19.76	13.11	32.01
EVM0010797	3	0.48	0.16	0.46	0.05	0.1	0.28	0.21	0.14	0.12	0.98	0.61	0.4
EVM0001142	8	110.48	57.71	105.15	50.38	48.4	25.21	32.24	52.82	58.79	64.63	93.91	254.55
EVM0000417	4	108.95	71.77	96.4	10.36	7.47	8.97	8.97	3.14	2.46	1.13	1.45	1.19
EVM0013562	3	2.56	1.2	0.31	0.17	0.08	0.04	0.04	0.26	0.15	0.94	0.74	0.68
EVM0009299	3	14.25	9.34	7.89	0.74	1.24	0.83	1.07	1.63	1.31	0.08	0.06	0.22
EVM0012923	5	0.45	0	0.11	18.52	9.65	12.94	76.82	130.99	172.8	65.23	85.66	72.83
EVM0003992	4	146.75	101.09	149.38	11.55	12.57	4.97	6.45	12.08	13.49	0.82	2.51	0.18
EVM0006737	6	1.47	0.58	0.81	1.16	0.91	0.55	1.55	1.53	0.99	4.37	3.67	7.78
EVM0017821	2	1.15	0.57	0.86	1.21	1.81	1.66	0	0	0	0	0	0
EVM0000872	5	6.97	0.17	1.21	12.43	9.9	14.39	64.99	53.83	60.87	136.31	95.27	60.33
EVM0010787	2	0.09	0.04	0	0	0.03	0	0	0.84	2.2	0	0	0
EVM0014261	4	11.87	9.28	11.14	6.52	5.05	3.82	0.79	0.75	2.21	1.53	2.16	5.97
EVM0022074	5	16.08	9.73	11.27	7.23	8.74	6.14	7.22	3.63	3.78	3.58	5.29	4.9
EVM0016961	5	10.89	7.14	8.78	2.09	2.01	2.74	9.42	10.17	16.07	10.61	11	10.78
EVM0006727	5	22.73	15.68	26.38	3.2	4.03	4.01	9.16	9.11	13.13	18.1	12.89	22.25
EVM0022337	4	26.14	18.59	18.49	5.46	5.59	6.13	3.49	2.72	3.85	0.29	0.54	1.52
EVM0017139	8	633.57	1002.81	1005.23	72.87	55.54	120.96	209.82	123.98	129.07	215.47	245.38	176.27
EVM0001779	5	32.62	20.14	28.63	6.57	7.56	7.99	13.06	31.69	28.97	9.86	10.76	9.65
EVM0010592	5	7.97	5.44	7.15	4.67	8.46	4.17	25.89	40.93	50.57	44.13	40.85	54.98
EVM0007651	3	5.62	4.02	2.15	1.25	1.1	1.19	0.73	0.4	0.51	0.14	0.26	0.1
EVM0007732	4	24.36	22.65	34.43	6.7	6.92	2.74	1.35	1.38	2.45	1.43	0.97	0.26
EVM0014547	5	31.25	17.03	26.27	7.7	6.18	8.23	12.59	14.08	12.91	32.76	46.31	43.89
EVM0016430	5	51.36	42.36	57.56	8.35	6.23	8.81	16.06	12.51	13.98	17.44	13.82	9.07
EVM0022135	4	35.4	21.46	28.43	3.31	2.42	4.93	7.46	4.75	4	0.49	1.39	0.85
EVM0009660	4	181.54	99.15	115.62	1.72	1.26	2.75	4.72	1.23	0.78	0.02	0.12	0.07
EVM0023033	5	35.14	27.66	27.6	15.34	14.96	15.54	16.11	16.45	17.69	60.51	51.97	74.17
EVM0021337	6	2.84	1.57	2	0.6	0.57	0.53	5.76	8.17	9.43	11.05	11.18	13
EVM0008067	6	5.74	4.54	5.47	5.59	4.96	4.2	8.09	4.61	3.66	5.37	4.95	5.26
EVM0013436	6	5.5	2.88	2.09	0.1	0	0.21	0.81	1.63	5.4	2.49	4.55	2.03
EVM0006414	4	12.68	9.73	12.86	1.87	1.69	1.92	2.85	0.84	1.07	1.95	1.64	1.45
EVM0020210	8	34.39	29.43	27.73	22.9	20.17	28.58	49.93	57.34	67.29	76.78	74.31	97.1
EVM0021461	8	1903.66	1641.33	1925.83	1799.29	1446.08	713.84	475.76	317.92	557.12	737.58	409.76	552.2
EVM0020810	3	0	0	0.14	2.7	3.28	1.8	0	0.21	0.12	0.21	0.37	0
EVM0009070	4	24.21	14.55	17.02	7.32	7.51	8.43	4.87	5.06	5.23	2.03	3.83	3.36
EVM0001579	8	103.82	64.75	70.62	62.4	57.99	63.35	221.44	187.78	194.8	245.58	192.03	242.29
EVM0018933	2	8.44	3.47	3.91	0.86	0.69	0.48	0.46	0.14	0.24	0	0	0
EVM0015681	3	2.78	1.25	4.96	0.16	0.3	0.02	0.03	0.33	0.46	0.47	0.37	1.07
EVM0021768	5	117.33	164.05	308.15	4.38	5.34	8.61	10.14	4.26	6.8	2.49	3.94	2.56
EVM0020786	6	4.58	0.82	0.29	0.85	0.18	0.2	3.82	3.3	6.87	2.97	7.71	0.96
EVM0006652	5	15.64	13.89	11.64	3.07	2.12	4.02	7.17	7.04	6.12	15.11	19.69	28.65
EVM0000562	6	2.9	1.68	3.41	1.17	0.92	1.08	3.8	4.02	5.94	5.49	4.78	9.28
EVM0021514	6	7.54	8.88	6.86	1.03	1.67	2.87	5.58	9	10.22	7.95	7.64	9.98
EVM0001110	6	1.36	1.64	1.84	0.3	18.86	29.37	0.31	0.9	2.11	43.4	36.69	1.53
EVM0020932	5	9.99	9.98	11.13	4.38	3.7	5.02	5.67	9.14	7.6	19.98	26.93	19.16
EVM0015910	8	84.29	66.68	76.49	24.74	30.24	37.94	106.58	150	104.19	122.66	142.09	103.29
EVM0015805	5	13.82	9.05	11.58	7.38	8.79	8.6	16.27	20.65	22.4	17.39	19.4	21.11
EVM0004536	6	2.88	2.77	2.9	1.87	2.1	1.92	2.03	3.89	4.28	2.76	1.84	4.24
EVM0021196	2	0	0.07	0.05	0.71	0.64	1.96	0.02	0.06	0.02	0	0	0
EVM0009968	6	1.19	0.09	0.95	1.4	1.46	1.13	1.54	1.74	2.53	7.04	7.2	15.17
EVM0006565	5	37.2	36.84	42.97	8.65	5.87	5.62	5.56	8.87	12.57	3.04	3.51	6.06
EVM0010949	8	151.73	145.88	192.78	34.95	40.5	47.57	46.03	33.72	36.56	71.85	88.87	109.24
EVM0006029	4	9.8	6.45	6.14	2.29	2.42	2.23	1.82	0.57	0.45	0.22	0.83	0.69
EVM0018363	3	9.9	6.31	10.37	0.14	0.29	0.62	0.1	0.09	0.04	0.3	0.06	0
EVM0004901	6	3.08	3.19	1.92	2.09	2.75	2.69	3.43	4.4	7.62	4.47	0.61	1.74
EVM0006424	4	16.63	9.68	11.65	1.73	1.21	1.12	0.84	0.87	0.71	0.59	0.79	1.68
EVM0014549	5	27.53	15.32	21.71	6.55	2.88	6.15	14.65	14.62	15.25	17.2	16.19	20.51
EVM0016807	5	47.24	44.71	44.05	41.86	42.18	30.62	17.44	16.25	17.59	33.14	28.57	30.97
EVM0008295	8	74.38	72.65	89.45	59.2	63.65	68.89	50.75	33.15	38.7	27.58	41.46	58.51
EVM0010499	5	25.29	14.98	19.86	3.55	3.98	3.79	3.69	4.97	6.44	10.27	11.78	12.18
EVM0002617	6	1.3	1.04	0.76	0.98	1.48	1.04	4.91	7.19	5.9	6.11	8.91	14.78
EVM0021035	3	0.94	0.66	0.62	0.17	0.18	0.39	0.03	0	0.03	0.35	0	0.04
EVM0005413	2	1.29	0.71	3.64	0.15	0.43	0.52	0	0.03	0	0	0	0
EVM0018572	6	5.14	0.17	0.55	1.11	0	0	31.29	48.62	2.42	4.87	1.35	55.52
EVM0013751	5	33.8	14.79	20.07	8.43	9.42	10.19	35.55	40.59	43.32	46.63	46.76	41.05
EVM0024032	6	0.76	3.59	1.06	4.51	1.78	4.06	1.01	0	0.94	7.43	2.49	7.41
EVM0013665	3	0	0.3	0	0.23	0.03	0.03	0.03	0.1	0.08	0.07	2.48	0.16
EVM0018894	3	1.11	0.41	0.91	0.3	0.67	0.77	0.03	0.01	0.03	0	0.01	0
EVM0009391	8	83.59	63.27	80.32	20.07	14.86	23.82	58.7	72.51	73.36	121.34	119.05	141.83
EVM0023746	4	724.48	988.19	1181.35	15.01	18.3	16.45	15.93	0.9	0.06	0.16	0	0
EVM0021776	4	81.42	101.74	152.89	7.52	4.69	11.25	2.08	0.77	1.02	0.43	0.83	1.12
EVM0018179	5	59.54	36.83	46.96	11.54	7.14	10.01	35.92	33.84	31.39	99.49	154.46	96.86
EVM0018379	4	4.7	6.44	8.24	3.02	1.4	5.22	1.35	2.21	0.89	0.06	0.75	0.24
EVM0000602	8	19.55	27.54	15.66	30.99	59.32	17.27	29.97	62.8	34.88	328.75	163.1	198.02
EVM0002583	3	4.17	2.63	3.61	0.17	0.12	0.14	0.19	0.25	0.43	0.3	0.85	0.17
EVM0004444	6	6.58	5.12	5.61	2.2	2.2	1.9	6.44	9.36	7.24	10.87	15.06	17
EVM0000428	5	6.1	2.86	2.73	0	18.91	10.11	62.45	105.96	67.84	63.39	157.58	0
EVM0007906	5	15.11	12.4	13.7	2.78	3.88	3	3.98	2.3	2.6	9.91	14.76	21.34
EVM0021489	5	66.36	54.26	66.08	9.41	7.93	12.04	7.6	6.71	6.31	3.83	5.65	6.9
EVM0020960	5	134.62	97.99	128.04	19.9	11.4	20	13	6.97	5.02	8.69	17.38	11
EVM0019763	3	30.89	6.21	29.28	0.11	0.15	0.06	0.07	0.02	0.05	0.2	0.16	0.24
EVM0011277	6	2.33	1.66	2.03	0.6	0.4	0.48	4.74	3.34	5.02	1.86	1.84	2.11
EVM0012637	2	19.29	3.41	11.67	0.05	0	0	0.08	0	0	0	0	0
EVM0016517	5	27.68	23.2	7.58	38.98	103.56	39.86	34.02	12.1	15.49	30.9	27.03	19.75
EVM0020315	5	67.95	62.61	76.48	22.16	24.78	21.17	41.99	45.45	48.21	13.12	14.48	10.66
EVM0009447	3	6.17	4.58	5.44	0.49	0.49	0.39	0.09	0	0.08	0.02	0.03	0.03
EVM0016358	8	477.87	296.17	459.86	39.28	27.18	44.18	86.81	80.27	92.13	128.32	86.04	113.65
EVM0017225	2	0.18	1.19	2.39	0.04	0	0.04	0	0	0	0	0	0
EVM0003643	5	35.8	23.94	33.19	21.37	26.53	19.99	21.46	18.8	23.37	35.15	49.88	57.08
EVM0018710	5	14.93	10.23	13.65	9.96	8.78	8.68	3.97	3.42	4.31	6.39	6.58	6.69
EVM0019660	8	253.71	317	232.12	353.76	456.73	209.56	44.39	33.42	47.32	102.2	69.94	93.71
EVM0008718	3	10.05	0.7	1.24	0.3	0.31	0.12	0.41	0.14	0.15	2.22	1.38	3.05
EVM0023251	5	62.87	68.7	75.08	27.49	35.8	25.08	26.01	14.39	16.63	11.6	24.9	21.54
EVM0017312	8	393.8	465.79	595.48	46.26	45.55	79.6	140.7	145.52	177.74	221.51	141.71	169.36
EVM0002953	5	9.09	16.17	12.92	18.83	24.11	24.75	24.44	19.29	16.48	14.08	28.17	24.35
EVM0023479	3	4.52	3	5.74	0.23	0.46	0.19	0.31	0.31	0	0.51	0.59	1.61
EVM0005810	4	92.54	106.63	102.32	22.48	21.25	19.98	3.69	2.3	2.89	0.96	0.73	0.94
EVM0018084	2	6.67	1.05	1.42	0	0.04	0	0	0	0	0	0	0
EVM0005190	8	163.66	198.98	174.34	61.58	49.04	66.96	47.09	53.35	70.58	147.72	150.71	95.35
EVM0005973	8	87.96	15.58	12.79	27.63	27.09	35.08	99.91	224.16	321.59	242.09	128.66	302.57
EVM0018105	5	7.15	6.5	8.6	2.31	2.33	2.11	7.42	11.9	14.01	6.93	10.93	8.5
EVM0020894	5	15.42	11.95	13.95	7.75	10.25	10.38	11.9	13.33	11.75	15.42	21.78	17.24
EVM0000703	4	19.82	15.45	36.22	0.88	0.65	1.02	1.86	2.34	2.61	2.19	1.85	3.99
EVM0014594	3	0.14	0	0.1	0.61	0.35	0.77	0.23	0.59	0.35	0	0.09	0.04
EVM0023465	5	54.51	38.27	27.64	4.55	7.93	7.77	10.99	10.42	5.39	21.18	12.23	6.04
EVM0012924	1	4.53	0.64	2.51	0	0	0	0.3	0.5	1.41	1.62	3.69	0.54
EVM0008639	5	33.79	14.97	20.63	14.75	17.67	15.79	57.49	66.6	63.53	86.38	81.28	56.61
EVM0019333	4	9.34	7.95	15.35	2.1	1.77	2.77	1.71	0.66	0.84	0.28	0.72	1
EVM0007863	4	4.04	5.65	6.73	4.33	3.05	2.35	3.25	3.44	3.85	1.25	1.62	2.17
EVM0022612	8	47.87	62.45	158.74	48.84	63.23	252.39	722.02	758.54	391.13	706.66	381.56	894.96
EVM0001215	4	11	8.01	10.97	5.64	3.82	4.74	2.31	1.48	1.67	0.49	1.05	1.01
EVM0009572	3	9.25	9.95	22.95	0.62	0.36	0.69	0.41	0.09	0.08	1.15	0.55	0.38
EVM0019290	2	3.42	1.99	6.04	0.06	0	0	0	0	0	0	0	0
EVM0017826	5	24.66	14.39	18.51	7.39	4.28	5.44	26.35	36	37.42	6.05	14.84	14.48
EVM0021129	5	11.25	57.21	21.84	24.52	44.62	26.58	24.04	2.9	21.56	44.97	0	0.43
EVM0001209	5	17.76	8.39	21.87	2.63	2.02	1.02	12.16	14.25	13.91	4.6	6.18	4.52
EVM0019478	6	0.41	0.31	0	0.85	0.98	1.72	2.32	0	0	1.06	0.41	0.51
EVM0014288	4	411.61	31.1	164.49	1.45	0.85	0.72	1.09	0.92	0.75	0.91	1.11	0.73
EVM0008254	5	38.47	27.73	23.87	20.9	13.35	13.7	13.6	6.61	2.99	0.42	6.2	2.28
EVM0005683	3	13.25	11.62	16.54	2.95	3.07	1.28	1.13	0.88	0.37	0.08	0	0
EVM0019402	3	0.05	0.02	0.02	0.49	0.15	0.08	0.66	0.14	0.04	0	0.17	0.07
EVM0004010	4	70.84	69.04	203.81	0.13	0.35	0.21	0.53	0.14	0.65	0.3	2.03	1.38
EVM0003516	5	24.24	17.39	25.42	17.2	17.35	13.5	10.56	13.11	13.24	5.1	8.58	11.37
EVM0017756	6	2.81	0.81	2.89	2.44	1.85	2.22	3.74	2.3	2.37	1.19	1.89	3.43
EVM0022692	4	13.3	9.37	12.63	5.18	4.88	4.58	2.03	2.06	2.1	2.78	3.8	2.46
EVM0004894	4	16.98	7.39	14.23	1.46	2.13	1.18	4.02	0.86	1.28	0.34	0.16	0.12
EVM0019396	8	97.51	105.56	127.94	12.08	11.97	16.04	38.59	56.06	47.07	41.99	38.74	49.6
EVM0012702	6	7.7	2.91	7.31	0.83	0.95	0.51	2.77	6.37	6.66	6.43	8.76	7.96
EVM0008724	4	11.46	5.92	10.02	2.82	1.59	1.46	3.57	2.67	2.56	0.66	2.08	0.7
EVM0021300	2	11.27	23.14	21.48	1.19	1.63	0.73	0	0	0	0	0	0
EVM0015448	5	88.49	25.3	76.29	8.23	5.69	4.48	26.47	18.17	12.28	4.07	8.95	9.16
EVM0000561	4	13.73	7.81	10.3	0.83	0.61	0.78	2.25	2.92	2.33	1.25	2.15	0.6
EVM0008264	5	20.78	11.7	15.25	7.16	7.99	9	5.09	5.49	5.08	6.27	8.86	14.13
EVM0004385	5	15.05	25.54	6.65	58.78	41.28	19.99	12.99	14.69	14.46	2.59	2.81	12.46
EVM0012819	6	2.16	1.41	1.2	0.81	0.35	0.49	3.29	5.26	5.15	1.74	5.81	3.52
EVM0004204	3	6.9	2.95	2.57	0.51	1.79	1.12	0.68	0.31	0.09	0.13	0.14	0.12
EVM0000952	6	5.61	3.97	5.19	1.32	1.19	1.72	3.72	4.66	5.6	2.82	4.44	6.42
EVM0022783	4	26.9	32.87	28.98	0.19	3.71	6.26	0.09	0.67	0	0.52	0.95	0
EVM0021195	6	11.33	0.19	0.35	0.68	0.13	0.18	0.22	4.92	4.01	8.78	12.1	31.68
EVM0003249	6	41.78	6.72	2.58	0.34	0	0.06	0.62	10.97	5.46	13.68	1.88	1.1
EVM0004391	4	15.48	10.98	22.16	1.1	0.88	1.37	0.61	0.95	0.72	0.25	0.32	0.4
EVM0011848	3	5.95	2.14	1.84	0.97	0.39	1.17	0.95	0.89	1.8	0	0.05	0.25
EVM0001706	5	22.51	19.66	14.21	24.82	17.06	13.18	10.77	2.23	3.34	2.24	3.8	4.48
EVM0013559	5	8.64	7.07	7.59	2.96	3.81	3.22	6.7	7.62	9	20.16	22.26	26.89
EVM0006147	6	2.19	0.98	0.87	0.53	1.45	0.99	26.2	38.07	40.15	50.99	37.78	49.34
EVM0016465	8	111.06	69.67	73.46	19.62	14.6	22.24	62.36	53.93	58.06	84.28	97.75	95.03
EVM0010379	4	113.26	117.4	170.64	13.99	20.37	11.17	2.61	0.04	0.12	0.11	0	0.05
EVM0021420	5	11.81	12.01	14.38	18.87	23.53	25.07	15.61	28.37	28.98	2.69	3.39	2.92
EVM0023730	2	3.75	3.6	2.89	0.85	0.47	0.19	0.11	0	0.02	0	0	0
EVM0002709	4	7.46	6.12	7.59	4.19	5.19	3.03	2.28	1.16	1.03	1.51	2.08	1.05
EVM0011426	4	38.94	27.04	45.06	5.79	2.59	5.23	11.13	7.25	6.09	1.08	2.08	2.99
EVM0016471	5	24.69	24.53	23.59	44.08	37.38	16.79	21.67	17.63	30.22	23.81	10.81	21.93
EVM0007011	8	518.15	494.96	740.02	668.05	747.91	302.15	274.25	160.75	242	432.62	328	344.13
EVM0021201	6	5.34	5.03	3.74	1.63	4.67	6.45	5.35	6.3	4.74	4.25	12.4	0.1
EVM0002197	5	14.92	3.79	4.15	17.33	19.48	6.02	42.28	57	69.45	59.14	42.14	41.34
EVM0020963	4	10.53	6.48	8.18	3.46	2.22	2.41	5.49	4.64	5.65	1.47	2.71	3.19
EVM0021668	5	95.62	33.75	43.82	13.89	22.62	14.1	9.35	2.92	6.19	2.84	4.63	2.22
EVM0021729	3	13.25	11.58	11.82	0.63	0.67	0.31	0.71	0.21	0.12	0.14	0.04	0
EVM0013121	4	20.26	12.58	16.57	2.53	2.42	2.58	2.47	0.94	0.78	0.1	0.32	0.25
EVM0000303	5	33.08	19.86	28.8	3.47	3.49	3.65	6.93	4.97	4	10	7.2	6.69
EVM0011524	5	20.57	14.69	15.11	14.42	7.3	11.07	14.16	26.93	22.06	29.31	34.68	28.88
EVM0013221	5	6.08	2.73	3.42	3.07	3.16	3.23	11.43	16.42	14.81	10.51	7.74	16.63
EVM0017978	6	2.67	0.13	0.3	1.46	1.75	1.76	18.17	7.68	7.46	186.66	80.27	282.01
EVM0018269	8	267.04	257.91	413.6	45.09	88.53	61.1	70	38.85	38.16	23.11	11.02	5.63
EVM0002161	2	0.89	1.36	8.4	0	0	0	0	0	0	0	0	0
EVM0009868	8	211.78	238.54	257.72	381.96	441.57	216.13	196.82	243.03	347.33	579.9	524.83	691.07
EVM0020736	8	134.16	140.36	181.72	25.9	27.75	40.05	91.41	86.57	93.99	102.07	72.34	97.36
EVM0013135	5	69.43	41.82	53.19	31.4	33.22	27.67	38.53	33.71	41.79	8.6	9.12	9.93
EVM0023828	6	2.21	2.41	2.54	0.84	0.8	0.56	3.16	4.92	4.89	2.5	2.09	12.01
EVM0007975	3	0.35	0.2	0.27	0	0.14	0	0.05	0	0.05	0.61	0.3	0.81
EVM0005328	4	7.86	7.67	8.07	1.22	1.43	0.9	1.65	1.82	2.83	2.17	1.58	1.25
EVM0017942	5	11.64	6.25	10.03	4.72	4.38	4.58	12.06	18.14	25	22.53	24.31	60.14
EVM0006230	5	44.61	32.75	35.5	25.85	25.79	27.16	39.5	22.5	29.36	27.17	38.88	23.4
EVM0012208	5	12.99	15.2	13.26	7.08	7.78	12.62	6.38	5.2	5.88	9.31	9.41	14.58
EVM0011513	4	171.95	142.16	221.05	22.89	32.04	23.46	3.96	2.34	1.84	2.71	2.79	4.85
EVM0021650	5	4.4	3.43	5.31	2.02	1.92	2.28	6.23	13.67	12.43	23.95	17.36	25.72
EVM0019949	1	0	0	0	0.37	0.16	0.22	0.25	0.5	0	0.31	0	0
EVM0009833	5	12.96	12.57	6.79	13.31	5.89	9.27	9.8	24.97	23.16	16.05	24.94	23.87
EVM0013327	5	7.99	7.9	9.65	2.67	2	2.37	11.91	14.7	12.02	15.48	31.5	53.2
EVM0021733	3	95.22	27.99	38.61	0.77	0.45	0.46	2.61	0.06	0.07	0.18	0.04	0
EVM0011963	6	4	1.02	2.35	0.23	0.5	0.47	1.89	3.62	2.41	1.7	4.17	3.94
EVM0017489	5	0.56	22.09	0.39	8.61	11.12	10.35	7.34	3.8	1.86	12.43	6.45	0
EVM0020401	5	42.69	36.07	38.66	10.61	13.56	14.68	33.32	34.08	51.56	80.5	109.69	131.87
EVM0015563	5	10.75	6.12	6.32	5.72	3.52	3.37	47.54	44.69	45.17	9.8	18.54	24.26
EVM0000236	6	0.61	0.23	0.23	0.86	0.69	1.13	0.65	1.28	1.45	0.36	0.62	0.66
EVM0003387	8	47.48	33.48	34.65	54.25	62.31	48.8	141.57	226.56	181.8	136.34	136.2	240.63
EVM0012253	6	1.48	4.84	9.21	0.16	0.09	0.22	8	76.35	32.34	20.34	10.2	66.27
EVM0019297	3	10.67	10.87	29.96	0.11	0.43	0.18	0.35	0.14	0.08	1.26	0.33	0.04
EVM0022576	5	11.25	1.54	2.66	4.03	4.94	3.97	30.63	49.92	54.93	136.1	87.68	93.92
EVM0024104	8	197.82	182.42	144.46	244.91	185.01	100.03	77.99	36.69	59.73	103.98	74.45	67.9
EVM0000742	3	10.28	8.93	19.02	0.13	0.09	0.23	0.23	0.09	0.1	0.12	0.04	0.09
EVM0006843	4	60.18	70.97	83.74	22.53	22.83	22.77	2.34	0.52	0.8	0.29	0	0.1
EVM0015573	5	31.25	38.38	44.85	20.27	26.26	16.39	14.54	13.47	15.14	22.58	18.14	25.56
EVM0012009	3	1.43	0.34	0.12	0.16	0.55	0.16	0.31	0.99	1.53	0	0.04	0.13
EVM0015378	3	10.93	8.46	11.37	3.69	3.92	1.91	0.5	0.19	0.09	0.16	0.18	0.11
EVM0020653	5	6.21	2.05	2.87	3.1	2.44	1.45	33.39	55.76	58.12	18.81	14.15	22.14
EVM0007841	5	10.28	5	8.93	6.51	8.27	7.09	23.86	24.09	23.43	31.69	38.47	43.23
EVM0010409	5	32.37	25.21	31.34	26.04	19.59	10.85	14.62	9.21	12.6	4.96	5.49	4.78
EVM0018520	5	213.83	211.63	183.15	6.57	8.06	7.16	8.27	11.75	14.26	7.11	6.06	9.59
EVM0014809	2	0.1	5.99	3.94	0.22	0.32	1.12	0	0.08	0.05	0	0	0
EVM0012015	5	14.27	25.49	27.11	10.47	9.53	9.4	11.49	15.07	18.11	38.16	41.66	53.91
EVM0004499	5	29.97	22.31	25.44	8.6	7.84	9.21	35.64	36.91	43.33	66.6	70.06	72.97
EVM0017050	8	1384.77	857.05	695.56	409.33	477.76	498.14	50.04	69.68	71.86	43.86	50	21.24
EVM0009719	4	27.34	14.83	30.2	1.63	1.31	1.5	1.25	0.31	0.37	0.3	0.46	0.41
EVM0020340	5	7.24	6.49	8.96	11.32	9.5	13.52	30.59	11.23	24.94	27.16	5.91	19.16
EVM0021606	6	4.05	0	0.19	5.38	9.3	6.03	15.45	6.63	16.22	0.86	2.41	1.04
EVM0013516	3	8.77	0.09	0.36	5	0.74	0.33	0.25	0.2	0.17	0.05	0.03	0.04
EVM0005845	5	13.1	12.71	14.54	9.49	13.09	7.16	11.09	10.54	11.82	5.64	7.32	7.39
EVM0005958	5	12.14	8.19	10.29	10.77	12.65	7.46	10.12	8.54	10.14	15.31	18.74	24.56
EVM0009604	6	3.52	1.78	1.6	1.14	1.55	1.71	3.76	2.38	3.67	9.69	7.5	10.27
EVM0012979	2	12.91	5.87	4.13	0	0	0	0	0	0	0	0	0
EVM0012458	2	11.89	8.2	14.99	0.12	0.5	0	1.08	0.33	0.05	0	0	0
EVM0016061	6	0.59	0.26	0.42	0.12	0.07	0.21	0.91	0.49	0.51	4.99	2.42	2.11
EVM0020274	5	32.5	21.67	27.7	10.31	5.98	9.76	26.96	24.57	23.61	42.26	71	70.34
EVM0015292	5	17.29	25.37	26.04	9.92	8.81	15.24	30.48	54.8	56.26	13.05	32.43	31.13
EVM0020155	4	12.26	8.63	9.88	2.82	1.72	3.51	2.48	1.41	1.89	0.43	0.66	0.69
EVM0006942	6	1.73	1.83	1.16	6.06	3.49	4.17	6.66	4.73	6.25	4.84	8.01	11.31
EVM0017028	2	32.38	39.6	85.21	0	0.04	0	0	0	0	0	0	0
EVM0015635	3	0.09	0	1.07	0.09	0	0.1	34.95	40.19	44.32	0.07	0	0
EVM0000913	4	42.42	33.57	31.87	9.16	9.12	7.8	6.35	3.77	6.76	0.81	3.63	3.18
EVM0016075	8	288.91	284.81	359.76	73.77	46.26	60.22	135.29	88.54	110.47	257.96	219.59	189.99
EVM0000903	8	116.22	99.7	147.56	21.79	15.92	27.62	40.29	41.83	30.3	45.32	96.47	93.01
EVM0008682	4	6.17	5.2	9.04	3.7	4.09	3.51	2.37	0.81	0.97	0.82	2.14	0.83
EVM0010350	4	24.38	12.68	17.06	1.27	1.49	1.69	6.58	5.15	3.53	0.45	0.22	3.91
EVM0022477	8	236.12	185.54	252.63	48.27	55.71	57.18	89.96	102.4	129.07	225.93	165.56	178.83
EVM0012439	4	3.83	2.38	1.98	0.32	8.76	7.34	1.99	0.51	0.58	0.13	0.08	0.08
EVM0011466	3	4.45	5.3	6.03	0.75	0.87	0.95	1.03	0.41	0.45	0.02	0.19	0.18
EVM0003460	8	38.05	32.36	26.97	29.14	68.14	58.89	64.99	85.09	92.19	48.27	33.96	50.12
EVM0008874	4	20.44	15.13	9.32	3.58	1.65	1.3	2.85	4.66	3.84	0.3	0	0
EVM0002677	8	44.97	24.84	24.76	14.32	16.75	21.46	42.53	41.07	38.44	265	129.55	132.15
EVM0005639	5	11.42	11.99	8.27	3.02	1.72	2.17	8.05	7.72	8.4	9.26	10.92	11.41
EVM0013416	6	0.05	0.05	0.06	5.27	1.06	2.13	0.71	1.98	1.43	1.08	0.57	0.18
EVM0006112	4	3.99	7.03	10.17	8.53	1.1	1.65	0.42	0.17	0.47	0.25	1.9	0.36
EVM0023592	5	5.91	4.63	5.93	4.12	5.61	3.56	4.77	3.02	3.85	16.21	12.58	10.63
EVM0012352	2	0.22	0.3	0.42	0	0	0	0	0	0	0	0	0
EVM0002667	3	1	0.05	0	0.88	0.79	0.2	0.06	0.17	0	0.32	0.87	0
EVM0005395	5	21.92	22.68	31.81	6.61	3.67	8.13	3.41	9.06	10.27	3.06	3.76	3.17
EVM0015071	5	39.45	16.2	22.5	8.87	5.41	5.72	4.09	20.07	23.69	1.83	1.01	4.05
EVM0004112	6	3.46	1.73	2.82	2.73	3.05	1.86	4.57	4.09	1.14	17.13	6.47	12
EVM0019986	6	6.21	4.28	6.57	0.88	0.43	0.58	1.27	1.13	1.04	0.57	1.05	1.63
EVM0022887	3	1.58	0.95	0.42	1.86	2.43	0.46	0.04	0.07	0	0	0.04	0
EVM0018695	4	5.6	5.29	9.3	3.8	3.39	10.06	0.23	0.16	0.83	0.16	0.24	0.19
EVM0014204	6	3.87	2.01	2.66	0.29	0	0.4	1.03	2.47	4.6	30.37	22.09	150.72
EVM0023185	5	23.72	16.35	10.46	23.41	19.28	18.09	21.4	20.22	20.7	23.47	23.8	8.48
EVM0022582	3	2.68	1.79	2.41	1.34	1.75	2.48	0.59	0.73	0.15	0.53	0.07	0.42
EVM0019500	3	9.15	9.47	11.52	0.21	0.19	0.07	0.02	0.06	0.04	0.04	0.03	0
EVM0007474	1	0	0	0	0	0.04	0	0.11	0.54	0.59	0.7	0.04	0.04
EVM0015809	2	4.22	12.31	11.03	0	0	0	0	0	0	0	0	0
EVM0007557	3	0	0	0.12	0.46	1.35	0.66	0.34	0.14	0.05	0.05	0.22	0.13
EVM0014051	4	19.28	19.39	26.44	4.91	1.05	1.66	1.5	1.22	1.52	0.17	0.71	2.04
EVM0000169	3	1.84	1.66	2.41	0.18	0.09	0.03	0.27	0.15	0.36	0.46	0.24	0.14
EVM0010147	5	28.66	21.36	24.58	7.9	7.27	17.93	54.78	61.97	56.01	55.09	86.66	69.99
EVM0004562	4	17.32	15.26	21.53	3.75	3.66	3.59	4.54	4.82	5.17	2.07	1.58	2.23
EVM0015604	5	25.8	21.42	23.32	11.13	11.99	17.51	34.77	24.97	27.03	4.63	9.61	14.51
EVM0024403	4	9.17	7.49	9.46	8.55	7.95	4.21	3.25	1.14	0.86	1.12	1.31	0.41
EVM0001482	5	87.84	67.53	100.56	11.23	12.53	18.27	32.95	29.99	38.03	24.87	32.24	33.82
EVM0006247	5	13.75	13.12	10.29	5.35	5.35	4.09	15.76	24.5	24.59	66.5	51.43	50.47
EVM0022895	6	0.36	1.69	2.51	1.28	4.5	6.8	1.09	1.12	1.95	1.39	1.93	3.82
EVM0006840	4	15.31	15.68	21.2	2.77	5.76	4.16	4.78	3.54	3.62	1.02	1.8	1.42
EVM0012544	6	0.75	0.25	0.53	0	0	0.4	0.89	6.6	6.11	46.17	19.7	10.88
EVM0022502	5	29.34	22.13	26.55	2.78	4.33	2.68	7.63	9.63	9.01	11.77	14.2	37.65
EVM0015571	5	12.78	8.64	11.95	8.53	10.31	6.76	14.96	15.61	17	16.05	23.89	37.09
EVM0022299	5	8.13	8.59	12.64	9.1	13.59	7.85	9.27	11.2	14.3	19.55	21.98	42.84
EVM0022889	5	20.31	11.29	17.04	15.83	17.02	4.8	7.14	1.62	4.37	3.77	2.81	4.9
EVM0022538	3	0	0.12	0.2	0	0.03	0	0.25	1.41	0.52	1.24	0.82	1.08
EVM0014418	3	6.31	6.84	10.8	2.1	2.05	2.79	0.47	0.16	0.3	0.03	0.14	0.02
EVM0001500	6	1.23	0.82	0.93	0.42	0.52	0.51	2.43	3.34	2.77	2.67	4.22	8.96
EVM0007902	4	13.73	16.51	14.82	6.49	3.98	4.39	8.05	5.91	5.46	1.62	3.27	3.94
EVM0005040	5	58.63	34.29	51.76	38.63	54.03	40.32	20.43	16.05	14.9	9.71	18.44	17.63
EVM0022273	8	179.24	172.6	199.24	84.38	103.65	62.21	143.96	170.72	264.1	428.99	407.76	562.82
EVM0008970	6	0.79	0.28	1.09	1.2	0.91	0.91	0	0	3.29	4.79	1.7	1.31
EVM0016737	6	5.03	3.43	2.13	1.81	1.85	2.92	2.68	2.33	5.01	1.45	0.91	1.37
EVM0021605	8	231.19	257.29	366.92	209.22	222.41	88.64	103.41	46.9	80.88	113.34	87.93	109.58
EVM0007755	5	15.1	6.14	6.86	6.35	5.47	6.36	21.96	34.84	44.32	47.33	46.46	128.15
EVM0005771	4	39	37.26	58.66	3.09	1.97	2.52	5.49	6.46	6.58	1.95	4.33	2.74
EVM0011273	4	6.22	3.73	6.48	1.73	1.75	1.49	3.41	3.84	4.8	0.74	1.44	1.41
EVM0013713	4	10.09	26.49	20.25	2.8	2.68	2.83	1.78	0.73	1.24	0.7	0.7	1.37
EVM0014623	5	15.99	2.35	1.81	22.07	8.47	8	30.21	2.82	9.21	4.89	0	6.99
EVM0020057	5	11.7	6.25	9.68	4.02	2.72	3.39	9.2	7.8	7.69	12.98	16.61	17.37
EVM0014431	5	151.21	120.44	155.8	19.47	23.02	33.33	2.91	11.65	6.81	50.88	59.28	72.52
EVM0013774	4	13.99	14.62	15.38	4.94	5.05	7.46	4.58	5.67	5.44	0.97	1.35	1.42
EVM0006324	5	22.72	7.9	10.96	3.61	2.31	3.1	10.11	23.04	20.17	6.88	3.95	8.69
EVM0003647	3	4.97	1.93	2.89	2.14	3.26	3.05	1.15	0.35	0.42	0.09	0.14	0.32
EVM0006356	3	0.03	0.72	0.48	0.45	0.06	0.37	0	0.03	0	0	0.03	0
EVM0014633	5	17.52	16.38	18.35	41.69	61.6	106.33	52.43	71.02	102.83	10.82	7.86	17.25
EVM0002023	4	6.9	6.28	9.07	4.05	2.72	3.18	3.89	7.17	0.05	0.32	0.3	0.92
EVM0020156	4	68.46	42.04	63.71	11.91	13.75	22.34	3.38	1.02	0.56	0	0.02	0.03
EVM0020692	1	0	0	0	0.52	0.32	0	2.81	4.97	5.92	7.5	1.09	2.06
EVM0021990	4	17.16	8.91	12.69	1.96	1.19	2.31	2.96	3.94	3.9	0.86	1.53	5.22
EVM0015270	8	249.28	231.4	333.56	99.57	105.58	115.07	502.09	593.49	806.86	541.09	552.7	403.69
EVM0011998	3	3.24	1.26	2.16	0.75	0.56	0.13	0.58	0.39	1.2	0.22	0.11	0.3
EVM0015257	6	6.6	3.2	5.93	2.04	2.73	2.59	9.87	10.62	10.7	7.06	8.1	14.04
EVM0005814	6	4.64	1.69	1.18	1.27	1.05	0.73	2.3	2.68	4.13	7.27	8.69	10.35
EVM0018080	5	38.48	22.63	22.16	22.62	19.19	25.11	28.65	15.59	12.37	13.4	19.38	17.67
EVM0014598	4	154.76	229.54	263.77	35.29	22.46	54.68	10.75	2.32	1.84	0.37	0.54	0.68
EVM0012956	6	4.43	4.71	2.38	1.38	1.36	2.15	6.8	5.08	6.72	9.8	6.03	9.13
EVM0006975	5	40.57	35.93	45.86	28.62	33.66	22.61	17.73	20.42	30.43	2.13	2.58	3.83
EVM0021010	3	17.76	17.17	21.52	0.98	0.62	1.13	0.76	0.35	0.45	0.11	0.29	0.15
EVM0018513	5	17.47	10.19	15.65	3.8	2	3.22	12.19	10.71	11.19	3.7	3.06	3.3
EVM0007428	5	19.47	12.78	17.46	3.5	2.11	3.16	7.98	7.07	5.69	8.65	14.19	19.89
EVM0010227	5	24.19	22.47	22.72	4.61	4.96	4.41	7.24	3.7	4.95	14.07	18.79	12.58
EVM0022854	6	1.52	1	1.08	0.5	0.49	0.59	5.35	4.34	3.97	7.45	7.02	10.3
EVM0010237	6	1.52	0.4	0.58	1.1	1.77	2.98	5.89	7.63	7.56	0.63	2.55	0.68
EVM0017015	4	217.16	234.67	320.76	14.93	4.93	6.74	20.01	8.09	11.12	1.92	1.38	0.6
EVM0020231	3	11.01	3.82	6.05	0.14	0.45	0.36	0	0.06	0	0.11	0	0
EVM0012351	5	250.34	132.81	330.27	163.96	50.78	59.14	4.39	41.7	66.26	0	0.91	1.22
EVM0020203	3	0.25	0.05	0.35	2.74	3.04	1.64	0.24	0.2	0.33	0.18	0.47	0.84
EVM0006137	5	19.08	17.27	17.44	15.25	15.81	9.59	14.32	13.1	15.67	5.97	5.85	10.55
EVM0017108	4	13.13	8.85	11.88	4.04	5.45	3.64	2.18	1.7	1.34	3.74	3.21	3.41
EVM0001766	5	17.54	10.99	24.26	1.51	0.83	1.42	6.49	7.44	8.52	2.85	3.7	10.5
EVM0020180	4	11.05	13.51	20.78	3.42	2.59	4.27	1.59	0.35	0.29	2.39	0.85	0.8
EVM0018797	7	0	0	0	2.84	1.97	4.53	0	0	0	0	0	1.83
EVM0007660	5	29.43	30.67	23.99	10.68	11.29	14.98	19.55	14.83	16.43	29.44	45.07	45.14
EVM0013240	4	3.27	8.74	7.16	7.25	12.93	6.49	0	1.76	3.22	0.2	2.17	0
EVM0018036	4	34.07	38.7	30.8	9.51	9.17	7.07	2.24	0.66	0.28	0.15	0.29	0.48
EVM0017340	7	0	0.24	0.09	0	0.25	0	0	0	0	2.07	1.72	0.85
EVM0011653	5	10.26	9.41	5.95	11.93	12.68	15.4	5.46	8.27	7.27	14.1	14.14	19.43
EVM0024049	4	8.52	6.11	5.53	2.19	3.07	2.83	1.06	1.71	1.63	0.78	1.48	2.32
EVM0010885	3	1.19	0.96	1.75	0.82	0.62	1.03	0.13	0	0	0.02	0.04	0
EVM0021444	3	5.8	1.78	3.57	0.04	0.45	0.12	0.28	0.1	0.07	0.1	0.08	0.18
EVM0001133	2	0.12	0.64	0.82	0	0	0	0	0	0	0	0	0
EVM0024055	5	7.63	5.73	4.54	3.44	1.2	0.26	25.21	14.09	19.29	30.73	76.66	53.21
EVM0009669	3	9.36	8.59	8.84	2.71	3.59	3.51	0.71	0.46	0.55	0.12	0.03	0
EVM0005146	3	5.53	4.55	3.95	0.93	0.46	0.59	0.25	0.14	0.17	0.36	0.15	0.21
EVM0015093	4	9.97	3.24	0.94	5.47	7.88	0.91	1.79	0	0.31	0.23	1.1	0.22
EVM0004734	8	688.53	1311.09	702.58	3877.82	3895.13	4883.94	4597.57	3619.45	3133.36	1924.48	3144.41	3907.69
EVM0000956	4	12.19	12.03	10.81	5.11	3.98	4.14	2.74	2.56	3.32	1.63	2.05	3.79
EVM0022779	3	0	0	0.23	6.8	5.89	0.46	3.33	0.7	2.67	0	0.06	0
EVM0018924	2	28.99	21.07	25.88	1.94	0.54	1.55	0.28	0	0	0	0	0
EVM0015947	3	7.86	2.67	4.73	1.15	0.88	0.55	2	0.16	0.2	0.04	0.16	0.09
EVM0020219	5	36.83	22.75	28.22	21.62	12.89	14.7	60.37	42.4	41.61	23.58	34.68	40.26
EVM0017394	1	0	0	0	0.03	0.31	0.69	0	0.03	0.03	0.53	0.23	0
EVM0013906	7	1.08	1.06	1.69	0.21	0.19	0.27	0	0	0	0.11	0.22	0.65
EVM0008831	5	20.94	15.98	21.75	6.97	7.88	7.95	12.07	10.9	9.69	27.71	21.49	53.23
EVM0020838	5	41.35	30.14	37.74	11.73	12.22	13.42	22.12	21.76	20.53	49.62	56.32	58.79
EVM0015083	5	32.02	2.78	3.64	1.57	1.06	1.5	9.7	27.42	38.13	85.34	49.76	119.69
EVM0018052	5	19.27	17.15	22.62	3.57	2.8	3.4	5.68	8.76	7.25	3.27	6.05	4.1
EVM0019312	1	0	0	0	0.06	0	0.14	1.03	1.37	1.23	0.94	1	1.85
EVM0024400	8	5.49	0.46	5.14	60.6	88.1	27.07	186.52	70.12	138.03	152.16	339.8	501.86
EVM0006409	8	717.09	883.86	1138.83	90.98	84.35	102.39	27.37	9.21	16.17	4.69	4.74	4.73
EVM0002372	2	27.86	14.22	31.85	6	5.57	7.31	2.65	0.27	0.2	0	0	0
EVM0002857	4	11.28	5.75	8.41	2.28	2.79	3.81	3.39	5.14	4.74	1.51	1.78	2.07
EVM0003219	4	8.65	7.18	7.07	5.35	6.54	5.02	5.49	2.18	4.42	2.87	3.1	3.88
EVM0018166	4	13.85	17.48	18.37	9.37	11.03	9.09	5.39	4.69	4.37	3.76	3.63	0.95
EVM0013560	5	76.25	61.87	74.26	15.74	10.71	11.84	30.29	14.57	21.06	66.7	46.91	48.77
EVM0002344	1	1.97	0.27	1.44	0	0	0	0.09	2.7	1.91	0.36	0	0.62
EVM0008576	6	2.7	1.93	2.56	0	0.04	0	5.91	5.35	5.44	4.81	0	0
EVM0001311	5	8.65	14.1	11.23	8.51	10.27	8.89	3.87	7.19	11.91	20.84	13.86	21.59
EVM0023850	6	2.72	2.54	3.29	0.91	0.48	1.4	2.13	2.35	1.77	5.31	6.37	5.01
EVM0018640	4	34.75	25.43	40.3	2.29	1.29	3.66	2.32	1.86	1.71	0.29	0.64	1.15
EVM0020943	2	233.59	192.18	571.91	0	0	0	0	0	0	0	0	0
EVM0013822	5	21.74	10.47	13.83	4.79	3.86	4.8	14.05	15.3	13.57	41.54	67.39	56.71
EVM0017962	5	15.32	12.22	15.1	3.37	2.54	3.7	4.72	3.98	5.36	13.52	13.55	25.39
EVM0007818	4	11.13	8.61	12.71	3.78	2.37	3.85	3.74	3.65	4.75	1.68	1	1.93
EVM0024668	5	78.76	113.95	113.05	34.61	41.43	39.76	28.94	26.94	38.11	7.79	11.74	7.21
EVM0011726	5	28.95	1.4	9.2	18.71	20.72	10.85	25.78	13.74	10.12	85.94	120.9	55.7
EVM0021849	4	6.27	1.23	1.71	1.17	2	1.5	2.11	4.78	5.25	0.64	0.49	0.21
EVM0007377	5	29.15	20.51	24.86	13.14	15.03	10.18	11.29	9.69	9.62	20.36	23.98	24.18
EVM0019770	3	2.11	2.52	3.99	2	1.36	0.82	0.67	0.84	0.23	0	0.05	0
EVM0014029	5	17.94	14.6	19.7	9.18	7.55	3.67	31.89	54.92	59.59	33.1	36.4	38.32
EVM0008512	6	12.18	8.03	9.99	1.13	0.93	1.19	2.54	2.94	2.34	5.3	5.3	5.16
EVM0009827	5	34.37	34.36	37.98	26.39	30.82	12.41	9.57	8.67	12.32	7.19	4.89	2.51
EVM0022050	5	22.76	11.07	11.2	2.31	3.04	2.66	10.89	11.94	8.79	47.17	19.94	0.06
EVM0018638	4	11.37	5.38	6.52	6.16	6.84	4.08	2.82	3.25	4.03	1.12	1.84	2.69
EVM0005011	5	150.98	146.93	195.45	21.05	21.34	22.13	24.5	19.16	29.66	33.97	28.51	34.76
EVM0012247	4	6.22	3.47	6.38	2.66	3.73	4.2	2.21	3.22	2.99	0.04	0.15	0.3
EVM0023638	2	0.95	0.27	1.33	1.11	1.13	0.59	0.03	0.07	0	0	0	0
EVM0009837	8	80.65	42.11	52.2	24.96	15.15	21.59	165.2	163.14	169.75	337.71	422.85	419.76
EVM0009761	2	2.32	1.47	3.73	0.26	0.1	0	0.05	0	0	0	0	0
EVM0008674	8	22.37	24.82	25.6	23.97	38.49	24.75	108.92	103.22	131.7	104.01	132.54	135.53
EVM0014366	5	49.82	41.64	61.23	4.77	6.58	7.68	16.11	17.07	16.59	5.27	8.79	5.5
EVM0022258	5	340.19	374.14	485.33	28.66	21.35	25.8	12.81	8.22	7.05	6.37	5.28	4.93
EVM0023602	4	59.93	31.6	66.77	3.18	3.09	3.16	2.68	0.09	0.39	0.42	0.38	1.24
EVM0012901	6	11.68	0.34	0.64	3.78	6.52	6.76	3.47	8.95	13.02	3.39	3.01	3.06
EVM0010714	6	11.43	6.27	2.61	0.46	0.72	0.68	4.15	4.17	10.78	3.68	2.17	1.34
EVM0016351	4	6.25	5.09	4.86	3.68	16.9	40.93	3.76	2.08	0.9	0.61	0.86	0.6
EVM0012970	2	7.49	3.13	2.03	0.04	0.16	0.09	0.04	0.14	0.04	0	0	0
EVM0008735	5	10.61	9.06	20.02	9.48	19.54	20.71	7.21	13.01	13.29	7.86	6.78	5.61
EVM0009561	5	8.81	6	7.36	17.59	17.1	11.08	4.75	4.29	7.12	6.07	3.36	4.03
EVM0008221	6	0.09	0.09	0.1	0.56	0.34	0.25	1.16	1.12	1.76	1.79	1.8	1.37
EVM0002127	4	18.86	15.75	26.9	3.14	1.54	3.12	1.41	0.66	0.56	0.06	0.31	0.08
EVM0013077	5	16.48	15.66	21	2.75	1.83	3.41	6.64	7.66	4.59	8.99	10.82	9.75
EVM0011140	5	90.44	100.85	164.88	5.39	5.55	6.39	10.59	7.23	10.68	7.7	0.95	8.87
EVM0016535	3	7.45	2.4	2.59	0.71	8.32	6.01	0.23	0.12	0.12	0	0	0.22
EVM0022260	6	0.35	0.06	0	5.45	4.38	4.02	4.5	2.68	15.85	0.01	0	3.98
EVM0013067	5	11.77	9.05	11.11	2.97	1.89	3.23	6.76	6.52	6.97	12.83	15.36	19.09
EVM0009593	4	6.16	4.36	4.86	1.73	1.43	1.58	1.28	1.67	2.18	0.47	0.2	1.06
EVM0021447	4	9.7	7.75	8.42	13.7	13.95	11.16	3.28	1.01	0.94	0.47	0.51	0.3
EVM0009600	3	28.24	10.34	10.89	0.08	0	0	0	0.08	0.15	4.21	0.76	2.18
EVM0022910	5	38.07	39.66	59.6	17.27	19.79	14.73	8.12	6.07	8.85	7.57	7.71	12.43
EVM0011194	5	7.98	4.82	6.67	2.93	2.07	3.02	11.93	8.42	9.4	10.52	11.29	8.33
EVM0021045	8	271.23	124.39	132.09	54.15	50.25	48.74	146.62	191.52	181.29	248.83	362.79	297.23
EVM0012733	2	2.8	2.22	2.62	0.17	0.13	0.6	0.03	0	0.03	0	0	0
EVM0022457	7	0	0	0.54	0	0	0	0	0	0	0	0.37	6.74
EVM0001287	3	1.25	0.74	0.66	1.22	0.9	1.11	0.38	0.37	0.27	0.4	0.49	0.19
EVM0001172	5	30.29	31.07	31.18	7.94	6.45	9.65	31.47	32.56	41.4	34.05	30.75	34.62
EVM0000445	5	4.29	3.12	2.79	5.71	5.65	9.38	22.52	24.95	31.96	47.52	44.63	62.93
EVM0020270	3	3.5	4.35	8.39	0.21	0.37	0.6	0.1	0.12	0.24	0	0.11	0
EVM0015439	4	113.17	110.59	103.28	4.15	3.45	3.78	0.88	1.91	1.09	0.52	0.58	1.47
EVM0017486	5	12.21	4.12	7.47	2.71	3.3	1.89	6.24	7.66	9.21	16.53	21.04	32.28
EVM0014108	3	0.06	2	3.22	0.15	0	0.04	0.16	0	0.06	0.11	0.1	0.09
EVM0014321	5	4.31	4.05	2.7	11.18	13.62	2.15	17.23	25.26	2.94	11.24	14.29	43.77
EVM0017479	5	16.07	10.03	10.24	9.14	11.4	14.72	16.1	25.21	38.1	20.8	17.2	27.47
EVM0011474	3	0.93	0.14	0.3	1.1	1.03	0.53	1.66	0.54	1.92	0.23	0.07	0.49
EVM0011825	4	4.94	2.07	2.58	1.11	0.73	1.69	2.06	1.47	1.74	0.27	0.41	0.51
EVM0010354	5	47.79	42.9	52.25	10.06	7.52	8.36	30.85	27.22	29.47	27.6	40.1	35.76
EVM0009977	8	295.46	282.44	290.03	242.39	283.04	225.42	269.34	251.19	291.44	313.69	339.47	355.33
EVM0016400	3	5.74	4.36	3.97	2.08	1.95	2.32	1.29	0.86	0.51	0.1	0.03	0.03
EVM0014913	4	15.86	18.42	38.73	1.03	1.1	1.82	4.17	6.79	5.2	1.94	2.83	3.98
EVM0006557	5	11.73	8.95	11.35	3.76	5.49	5.95	17.1	16.45	12.79	48.3	32.99	25.24
EVM0012310	2	7.2	1.03	0.95	0.3	0.31	0.21	0.08	0.09	0	0	0	0
EVM0021433	5	36.99	22.89	39.15	6.38	5.31	3.88	11.84	11.71	14.58	7.91	11.15	6.86
EVM0024022	8	131.4	112.4	132.34	1481.94	1764.39	263.74	84.46	46.07	124.19	561.68	315.64	422.92
EVM0002716	4	19.61	14.09	16.75	4.93	5.01	3.38	2.79	1.57	2.08	0.23	0.52	0.47
EVM0006711	6	5.09	1.94	2.77	1.28	1.36	1.23	7.71	8.48	7.61	12.49	13.71	17.14
EVM0011837	4	28.47	10.42	34.37	2.55	1.7	5.19	2.9	2.74	0.93	1.53	1.87	6.19
EVM0000111	3	6.31	0.31	6.73	0	0	0.14	0	0.13	0.21	0	0	0.23
EVM0021224	3	0.08	0.24	0.04	0	0	0.04	0.04	0.89	0.44	0.16	0.2	0.32
EVM0015437	4	17.62	12.74	18.66	5.79	5.09	5.98	3.98	3.18	3.1	0.97	1.4	1.88
EVM0022355	5	771.15	388.49	466.57	5.18	5.62	1.47	35.66	75.89	95.36	2.31	3.17	1.27
EVM0020193	6	1.72	2.08	2.55	1.23	2.07	1.52	1.39	2.6	2.75	1.74	4.03	1.89
EVM0018917	5	23.39	14.15	20	5.76	6.21	4.26	15.63	18.13	18.86	10.94	13.66	24.17
EVM0012111	5	41.32	36.19	39.61	6.72	7.62	8.3	24.71	45.73	32.27	13.77	12.86	27.67
EVM0020974	1	0.31	0.12	0.1	0	0	0	0.84	3.08	4.51	3.83	1.89	11.23
EVM0020829	5	93.04	72.35	98.21	10.31	6.3	10.9	29.17	23.31	27.16	31.42	42.84	55.12
EVM0019343	7	3.69	2.66	6.56	0.12	0.08	0	0	0	0	0	0	0.11
EVM0011046	8	232.67	189.14	227.2	20.94	15.87	21.05	67.35	99.69	81.66	159.01	123.72	84.73
EVM0012989	2	6.49	0.82	0	8.56	4.16	3.77	4.99	22.32	7.03	0	0	0
EVM0014208	3	21.53	18.58	49.87	0.27	0.9	0.06	0.63	0.18	0.24	0.08	0.26	0.36
EVM0010036	5	11.87	11.61	14.34	3.47	4.24	4.38	12.34	11.44	11.97	18.72	32.31	30.68
EVM0007998	4	16.26	12.88	14.76	5.16	5.06	5.48	2.73	2.81	4.66	1.97	3.31	1.71
EVM0020880	8	117.2	2.41	0	19.39	19	9.83	16.93	162.5	317.25	275.09	166.97	304.06
EVM0024441	3	0.82	3.23	2.55	0	0.07	0	0.03	0	0	0.35	0.2	0.47
EVM0000779	2	0.03	0.18	0.17	0.03	0.07	0.09	0	0	0	0	0	0
EVM0004921	3	12.98	12.17	23.49	0.13	0.15	0.15	0.11	0.3	0.36	1.4	0.47	2.39
EVM0021675	5	30.95	8.49	22.35	1.02	1.73	4.87	1.28	3.04	3.83	14.86	7.49	18.25
EVM0019964	3	0.5	0.29	0.4	0.22	1.33	3.8	0.68	0.16	0.12	0.47	0.23	0.79
EVM0002249	5	76.99	55.05	61.62	23.08	17.89	19.61	5.39	5.62	6.49	4.49	4.36	3.12
EVM0023998	5	24.5	12.55	18.51	8.28	5.31	8.43	30.13	32.03	30.21	59.02	79.18	79.9
EVM0007322	2	0.14	0	0.03	0.16	0.26	0.18	0.03	0	0	0	0	0
EVM0010472	5	47.33	23.43	49.79	13.14	14.69	16.84	31.74	43.55	47.89	19.72	24.51	7.79
EVM0021888	3	0.66	0.59	0.14	0.27	0.25	0.28	0.13	0	0.06	2.31	0.71	0.08
EVM0002944	4	50.87	49.39	34.5	1.16	2.33	3.03	2.68	1.45	1.58	1.02	1.36	1.1
EVM0003637	6	4.7	4.58	4.38	3.99	4.63	3.33	8.11	9.1	8.69	3.01	7.93	4.21
EVM0020470	5	21.83	16.67	15.74	3.58	3.81	5.11	6.44	8.13	6.05	68.21	41.54	12.72
EVM0011312	5	110.14	156.87	178.79	1.53	3.03	1.81	1.81	55.02	73.88	55.23	44.29	54.39
EVM0016698	5	27.72	16.16	25.14	9.85	6.67	8.95	33.35	51.08	45.68	71.89	93.28	104.73
EVM0019725	8	16.97	17.38	7.33	257.8	350.95	249.34	828.38	733.04	963.79	190	309.85	181.76
EVM0014092	4	118.96	13.09	71.31	0.6	1.24	2.07	0.33	1.06	1.5	0.13	0.16	0.44
EVM0013663	3	15.19	4.68	10.84	0.77	1.06	0.22	0.28	0.12	0.1	0	0.07	0
EVM0018653	4	36.21	16.33	25.23	5.31	8.41	3.62	3.17	0.35	0.55	0.07	0.17	0.2
EVM0020925	3	5.9	2.94	7.38	0.25	0.29	0.05	0	0	0.12	0	0.1	0.2
EVM0022398	5	38.06	21.4	30.84	7.75	9.57	8.9	31.12	38.75	41.03	25.72	22.95	17.63
EVM0005347	3	4.96	3.03	9.13	0	0.11	0.08	0.08	0.18	0.07	0.75	0.87	1.02
EVM0019110	6	0.03	1.21	0.39	0.56	2.48	2.07	1.46	0.94	0	0	1.98	0
EVM0005044	4	7.8	9.81	7.7	3.56	2.69	3.03	1.08	2.69	0.68	1.86	1.54	2.49
EVM0004004	6	1.86	2.26	1.62	1.95	3.79	3.64	3.27	0.83	0.73	4.38	1.56	5.44
EVM0000777	4	25.87	13.59	30.61	3.29	3.11	3.9	0.74	1.01	1.41	0.25	0.14	0.87
EVM0019073	8	18.63	38.67	24.58	119.04	124.17	113.23	27.3	32.64	59.53	42.16	38.03	52.57
EVM0019731	4	40.83	56.51	43.67	22.07	43.14	35.17	7	3.04	4.33	2.36	0.77	0.79
EVM0010650	2	8.09	14.06	15.8	2.25	2.01	2.4	0.28	0.02	0.8	0	0	0
EVM0020408	8	159.67	157.93	177.62	48.89	37.42	57.02	57.17	63.22	66.47	113.34	205.95	208.43
EVM0005775	4	17.23	17.06	22.96	2.24	1.93	2.05	4.6	3.93	3.31	1.06	1.82	1.69
EVM0019579	2	9.94	5.79	12.64	1.3	3.6	0.61	0.51	0.11	0.24	0	0	0
EVM0001799	5	15.34	11.14	10.26	6.87	7.02	6.83	9.33	8.16	7.34	2.33	4.48	3.15
EVM0011785	4	10.16	7.94	10.95	1.52	2.68	1.39	0.87	0.23	0.53	0.28	0.12	0.14
EVM0004036	2	0	0	0	0.2	0.14	0.1	0	0	0	0	0	0
EVM0007217	8	731.59	760.53	948.76	100.8	120.12	102.06	174.37	148.4	191.01	46.28	60.39	29.09
EVM0005761	8	1764.71	1228.65	986.36	320.75	391.1	533.56	1030.55	1835.67	1660.03	1696.71	1677.83	1681.77
EVM0024345	4	69.08	42.23	54.42	2.86	2.55	2.85	3.22	1.69	1.82	1.46	2.1	1.78
EVM0017065	8	57.66	44.89	54.7	35.46	53.8	33.98	33.76	33.18	27.36	65.42	53	30.55
EVM0022670	5	21.74	22.02	22.51	12.08	8.38	10.16	20.49	15.52	17.22	24.92	32.54	52.42
EVM0005806	8	2665.31	5211.56	5217.72	2326.13	3283.04	3538.06	1039.89	1129.15	1295.54	1798.54	1715.31	2168.48
EVM0009284	4	125.34	15.1	16.91	0.18	0.11	0.03	1.3	2.06	1.34	0.45	1.52	2.21
EVM0023459	5	16.2	10.31	22.97	12.58	7.59	5.52	26.1	21.78	22.63	83.39	56.72	98.56
EVM0014322	6	10.02	7.05	6.62	0.39	0.98	0.54	0.89	1.13	2.64	25.58	5.57	6.64
EVM0005870	6	14.53	2.37	2.11	3.61	1.29	0.53	2.35	3.87	5.8	9.2	15.41	14.66
EVM0008274	3	10.59	8.65	8	0.89	1.01	1.31	0.3	0.09	0.09	0.02	0.08	0.06
EVM0014528	5	16.44	8.92	11.22	3.72	3.54	4.3	7.03	9.55	9.18	3.51	3.37	5.18
EVM0009704	8	74.54	50.73	65.76	52.65	55.99	53.85	70.48	58.62	54.34	25.36	32.15	28.02
EVM0019426	6	0.11	0.04	0.04	0	0	0.16	0.28	2.14	1.46	1.17	1.62	2.09
EVM0017170	5	10.08	11.83	10.8	18	17.87	5.65	3.85	3.15	5.32	9.45	9.67	17.67
EVM0002470	5	128.79	103.4	105.08	62.74	30.14	52.82	39.97	21.34	23.06	3.24	4.51	2.92
EVM0021784	6	1.62	2.32	1.74	0.31	0.56	1.09	2.53	6.86	8.3	3.21	9.97	6.55
EVM0022235	5	9.53	10.31	11.36	8.41	8.89	7.9	11.84	20.51	16.53	1.99	4.82	7.72
EVM0010223	5	67.98	62.55	86.15	15.4	17.53	21.11	24.28	17.64	17.36	6.73	7.76	9.24
EVM0019418	5	3.7	0.18	1.81	16.09	11.46	9.24	64.01	17.83	54.89	85.59	28.87	218.71
EVM0023077	4	89.22	77.26	95.48	25.48	22.78	20.68	13.04	5.2	5.97	1.06	0.52	0.39
EVM0008317	5	36.72	37.28	52.78	4.77	2.87	5.9	8.73	7.95	11.65	1.45	2.51	5.58
EVM0007524	3	5.2	4.83	5.73	1.43	0.65	0.7	1.38	0.93	1.02	0.14	0.46	0.23
EVM0006123	5	16.27	50.66	51.32	55.16	53.39	111	13.16	19.15	11.9	2.93	1.55	6.21
EVM0023585	5	26.51	18.41	25.29	6.1	4.52	6.42	29.42	33.72	30.71	66.22	100.76	83.02
EVM0017287	4	68.55	7.58	48.25	3.05	1.23	0.4	4.66	5.11	5.42	3.79	2.8	1.55
EVM0018182	6	42.55	1.1	1.3	0.2	0.16	0.36	4.01	5.87	4.5	5.94	4.75	9.03
EVM0011578	6	1.01	1.75	0.89	0.59	0.59	0.9	0.67	0.87	0.96	3.06	8.26	4.39
EVM0003441	5	31.77	4.81	9.49	38.05	20.02	10.56	3.17	5.56	16.2	20.94	10.06	10.45
EVM0004815	4	7.67	10.23	24.97	15.46	18.07	20.23	11.18	6.28	6.25	1.17	2.02	3.81
EVM0022858	4	37.32	37.19	46.6	8.45	14.75	11.05	1.21	1.08	1.71	0.68	0.12	0.47
EVM0023895	5	5.72	9.32	8.26	218.33	262.7	247.73	69.04	19	25.17	1.93	3.75	8.76
EVM0003473	4	503.16	493.58	660.48	12.94	12.37	7.13	0.77	1	0.47	0.41	0.55	0.18
EVM0004718	5	37.23	23.57	34.93	10.86	8.09	10.31	28.3	31.06	31.93	24.46	21.61	19.94
EVM0015835	3	10.2	3.5	4.52	0.16	0.31	0.38	1.11	1.7	0.97	0	0.03	0
EVM0003269	6	8.52	3.72	3.01	2.69	2.57	2.02	3.13	5.01	5.56	20.6	19.13	14
EVM0013687	6	0.43	0.16	0.28	0.2	0.49	0.31	1.15	2.43	1.93	4.45	3.79	6.38
EVM0019356	5	20.21	15.74	22.15	8.09	6.43	7.29	43.19	29.62	36.99	83.08	72.64	94.23
EVM0004371	4	34.76	23.36	23.6	8.16	7.69	6.77	5.24	0.75	2.27	2.16	6.27	2.05
EVM0001994	5	16.52	8.27	6.76	7.05	4.27	5.37	20.33	19.12	20.7	18.18	25.22	24.08
EVM0003037	4	46.22	41.31	57.96	5.96	3.89	3.86	8.63	4.83	6.37	1.33	2.2	2.88
EVM0000533	4	9.59	8.04	10.83	2.06	1.94	1.89	1.88	0.65	1.09	0.31	0.18	0
EVM0003884	4	20.24	12.62	16.5	2.23	2.08	2.48	1.93	1.65	1.51	1.02	2.38	1.79
EVM0004058	5	46.31	45.99	43.08	16.83	17.89	21.26	20.09	13.99	13.82	36.15	35.03	28.4
EVM0004571	5	13.98	7.15	10.78	1.96	2.96	3.97	22.6	23.14	25.82	59.26	34.55	54.43
EVM0010484	5	22.01	11.72	17.29	7.77	9.3	10.18	16.84	17.68	8.22	56	36.53	62.77
EVM0016818	3	4.28	0.65	1.24	0.24	0.09	0.07	0.26	0.65	1.02	0	0.27	0.05
EVM0023484	4	2.98	28.36	12.53	2.08	3.44	4.56	2.32	0.39	0	0.31	0.27	0.83
EVM0013607	5	40.44	39.72	49.03	15.33	25.31	20.65	9.64	3.95	5.71	13.75	14.26	25.32
EVM0016445	4	8.79	4.23	5.91	1.29	0.85	0.84	1.16	0.57	0.32	1.58	1.04	0.84
EVM0023345	3	12.43	4.69	5.15	0.94	0.22	0.12	0	0.47	0.21	0.36	0.22	0
EVM0021261	4	31.99	27.86	34.73	7.6	5.93	8.16	6.35	4.99	5.5	1.77	3.82	2.17
EVM0003906	3	0.82	0.38	0.93	0.02	0.03	0.01	0.21	0.22	0.19	0.46	0.65	0.86
EVM0021253	3	2.09	2.23	1.01	2.28	1.42	1.23	0.44	0.09	0.29	0.03	0.06	0
EVM0005518	3	0.6	0.27	0.63	1.36	1.31	0.39	0.54	0.3	0.38	1.08	0.67	0
EVM0016822	3	1.12	0.05	0.05	0.05	0.04	0.05	0.12	0.1	0.04	0.68	0.16	0.83
EVM0001720	5	10.66	5.7	8.14	2.61	2.39	4.2	13.52	13.65	16.15	3.37	16.7	19.92
EVM0007790	4	7.56	8.07	8.2	3.58	3.93	2.95	4.01	3.39	3.65	1	2.39	0.99
EVM0009386	5	5	4.16	1.66	30.1	18.07	4.69	24.73	26.14	24.63	22.39	1.37	5.38
EVM0015168	4	11.45	10.36	12.89	7.78	8.11	8.52	7.71	10.01	15.59	3.09	0.93	1.95
EVM0003215	3	0.34	1.32	0.36	0.03	0	0.02	0.2	0.07	0.01	0.25	0.97	0.17
EVM0014900	4	22.41	11.41	13.92	4.49	5.16	11.16	4.57	2.57	2.93	1.98	3.08	1.56
EVM0013010	4	31.78	35.51	35.21	9.6	9.46	9.55	6.17	3.98	3.92	1.32	2.73	1.72
EVM0014985	2	0	0	0	3.3	9.39	2.86	0	0.5	1.14	0	0	0
EVM0003930	2	7.4	3.01	3.57	0.11	0.31	0.45	0	0.09	0	0	0	0
EVM0022034	6	2.63	3.8	3.38	0.42	0.68	0.35	2.65	1.83	4.66	21.36	31.61	6.07
EVM0006831	2	7.47	1.12	3.19	0.2	0.03	0	0.16	0	0	0	0	0
EVM0021402	4	20.26	10.04	18.26	1.21	1.14	1.24	1.89	2.08	1.21	1.27	0.8	1.41
EVM0021583	8	732.44	790.56	825.43	33.83	26.28	31.31	9.67	30.39	38.09	8.82	5.02	16.12
EVM0000046	5	13.73	9.29	10.54	7.73	9.93	7.6	12.6	14.73	15.98	12.34	20.27	21.19
EVM0017256	3	8.97	4.35	7.83	0.12	0.12	0	0.04	0.04	0.15	0.17	0.16	0.09
EVM0021249	2	0.85	3.11	0.35	2.74	6.66	3.05	2.17	0.66	0	0	0	0
EVM0020768	8	83.53	53.82	70.87	18.99	26.14	17.57	61.01	74.18	95.15	53.75	51.67	52.28
EVM0010829	3	4.63	1.5	1.3	0	0	0.04	0.12	0.91	1.45	0.84	0.23	0.48
EVM0021691	5	107.44	89.84	110.53	15.53	18.23	22.25	11.42	3.2	5.58	4.73	5.07	5.02
EVM0023298	5	23.45	36.74	38.73	7.46	9.36	12.06	5.42	5.26	7.56	8.8	25.9	22.29
EVM0013758	3	32.21	16.66	38.36	2.49	2.48	1.69	0.15	0.16	0.13	0.12	0.05	0
EVM0016596	8	37.32	31.03	44.25	47.45	61.49	36.07	67.67	40.83	59.49	157.92	110.09	91.56
EVM0003102	4	40.83	24.42	61.91	0.92	0.69	0.37	2.38	3.02	3.01	1.14	0.77	0.87
EVM0004197	6	3.08	0.23	0.46	0.66	0.64	0.38	0.73	2.94	5.25	3.85	2.86	1.86
EVM0006482	5	26.38	23.3	29.8	27.93	32.59	19.24	24.21	26.07	28.23	21.54	26.47	19.63
EVM0015267	5	8.36	0.13	0.13	1.33	2.11	0	7.59	43.56	86.47	40.44	23.97	41.93
EVM0009779	4	16.69	19.32	24.8	3.63	8	1.6	1.21	1.93	0.97	3.15	10.71	0.45
EVM0002074	4	0.77	2.23	2.55	2.88	4.53	4.05	1.78	2.5	2.67	0.97	0.83	0.24
EVM0021526	6	1.19	2.1	1.68	6.05	3.71	4.25	1.2	0.27	0.32	0.77	1.41	4.75
EVM0005652	8	9355.6	3523.13	1656.24	64102.1	51148.1	8344.1	23490.9	2851.32	3051.77	742.92	1402.32	553.4
EVM0003134	5	22.7	21.59	21.95	9.99	10.61	9.42	7.67	6.34	5.11	7.69	8.88	8.13
EVM0020710	4	5.27	4.61	4.15	1.79	3.29	3.17	1.9	0.49	0.72	1.21	0.85	0.89
EVM0017587	6	2.8	1.83	1.26	1.22	0.37	0.27	1.03	0.24	0.05	1.24	2.04	4.84
EVM0012480	5	9.26	13.13	10.2	6.64	1.99	0.78	12.52	9.1	16.81	3.96	3.82	3.62
EVM0021134	8	61.51	68.95	87.85	56.93	73.62	23.41	28.3	26.21	49.05	64.62	44.97	53.19
EVM0021983	4	18.03	14.97	22.48	3.45	4.94	3.86	6.34	5.53	4.43	1.19	1.55	0.5
EVM0001891	3	0.57	0.7	0.89	0.02	0.08	0.02	0.14	0.08	0.07	0.08	0.2	0.03
EVM0020556	5	39.93	31.75	41.31	7.53	5.94	8.31	17.93	16.8	20.18	7.34	8.03	11.99
EVM0020766	4	6.89	5.7	10.42	13.22	15.91	13.5	5.44	5.95	4.85	1.59	2.69	2.5
EVM0019145	3	43.94	34.39	43.56	0.86	1.22	1.4	0.64	0.07	0.04	0.17	0	0.05
EVM0000874	8	60.59	43.82	51.66	36.53	46.53	41.92	54.74	53.95	81.65	121.78	115.71	126.98
EVM0017406	3	1.45	0.67	1.15	0.04	0.07	0.16	0.2	0.34	0.31	0.3	0.13	0.11
EVM0012295	6	1.7	0.81	1.59	1.07	1.16	1.26	1.03	2.46	1.63	0.86	1.35	1.55
EVM0009318	5	17.53	10.76	12.7	4.57	4.95	4	10.25	9.51	7.74	2.96	3.22	3.9
EVM0001863	8	39.56	63.72	33.79	76.75	101.39	134.52	484.2	154.35	159.28	430.4	466.24	241.7
EVM0009362	6	0.36	0.09	0.78	0	0.18	0.2	1.48	1.68	2.19	5.39	5.89	5.81
EVM0012154	8	42.05	45.99	26.03	48.8	62.58	16.73	7.65	54.97	47.35	285.82	186.25	254.49
EVM0001355	4	6.4	4.33	5.64	1.13	1.2	1.18	0.58	0.41	0.42	0.25	0.36	1.84
EVM0021999	4	13.35	11.66	15.5	5.74	5.39	5.58	1.72	0.75	0.79	0.13	0.19	0.28
EVM0013430	3	2.26	1.09	1.93	2.5	1.73	3.42	0.61	0.28	0.26	0.04	0.13	0.03
EVM0002421	4	40.01	24.68	35.88	6.33	4.36	6.93	6.71	4.19	4.45	0.99	2.27	1.53
EVM0017107	4	27.33	15.25	19.56	14.73	5.5	1.16	0.53	0	0.04	17.19	0.89	0.93
EVM0018969	4	8.24	6.15	10.29	9.74	10.03	8.79	6.79	6.28	5.82	1.31	2.87	2.42
EVM0010586	5	23.54	27.25	20.79	66.91	57.9	24.6	6.92	4.34	6.98	1.17	3.36	2.3
EVM0019700	1	0	0	0	0	0	0	0.15	0	0	1.84	3.05	1.49
EVM0009076	5	39.89	74.29	77.28	9.46	8.91	13.06	10.3	14.15	14.39	22.99	24.53	25.8
EVM0009624	6	1.56	0.96	0.99	0.74	1.48	2.52	4.64	7.31	6.23	1.85	4.59	1.3
EVM0017884	8	17.88	29.2	13.59	67.33	68.63	82.69	53.28	41.44	42.27	47.57	62.12	55.49
EVM0022183	5	18.27	11.26	16.37	4.69	4.09	5.06	7.41	6.57	6.21	14.77	13.85	18.73
EVM0010179	6	12.37	1.7	2.22	0.04	0.29	0	0.12	2.77	2.15	0	2.81	0.08
EVM0013544	4	42.81	25.58	23.63	6.79	2.5	4.88	0.11	0	0.11	2.02	0.72	0.68
EVM0009962	2	40.57	9.28	24.13	0	0.03	0	0	0	0	0	0	0
EVM0002488	5	42.73	31.51	50.72	18.49	9.85	4.6	13.31	5.37	32.82	0.73	7.27	0.81
EVM0003893	5	257.85	368.38	439.85	45.75	33.95	65.19	19.64	6.63	5.82	3.61	8.48	7.99
EVM0008854	5	23.12	15	16.13	5.57	3.46	3.95	13.74	13.58	12.53	4.23	3.54	5.13
EVM0010122	3	193.56	116.37	190.22	0.07	0.27	0.83	0	0.06	0	0	0.07	0.08
EVM0005115	5	78.07	61.22	71.31	17.29	18.84	10.78	15.04	15.03	18.04	7.17	6.84	5.99
EVM0003748	8	78.46	50.15	54.73	25.42	18.89	28.88	67.94	63.63	65.05	95.38	137.4	149.37
EVM0009954	5	27.7	10.52	10.82	6.18	3.7	6.29	8.73	18.8	24.72	27.92	28.52	10.12
EVM0002892	2	6.14	2.52	2.33	0.71	2.68	0.81	0	0	0	0	0	0
EVM0019628	8	110.18	113.38	225.28	18.74	41.24	38.76	127.84	94.27	120.64	95.55	37.17	147.31
EVM0004650	4	0	7.12	0	15.71	15.72	9.2	12.37	13.46	9.57	0	0	0.28
EVM0013283	8	81.42	64.45	76.27	17.68	16.43	20.16	48.07	40.71	45.24	79.15	95.61	107.32
EVM0015469	4	48.46	43.62	64.77	8.95	12.43	11.41	3.96	3.91	4.62	1.18	1.64	2.38
EVM0009973	3	10.79	8.19	12.97	1.29	1.57	1.75	1.53	0.44	0.81	0	0.13	0
EVM0022037	5	53.71	41.82	54.8	5.19	6.7	3.58	8.32	5.79	5.11	18.2	18.12	18.18
EVM0021216	5	10.35	2.55	4.03	6.65	6.95	2.24	7.13	6.87	10.56	17.39	11.94	29.28
EVM0010396	6	1.27	0.26	0.14	0	0	0.35	2.68	9.72	12.36	5.69	1.93	3.9
EVM0001009	5	41.59	43.35	41.52	12.08	10.58	8.13	2.86	2.28	2.66	5.19	3.3	14.58
EVM0021584	6	0.43	0	0.37	0	0.25	0.18	0.92	2.82	2.18	57.67	54.4	61.54
EVM0021220	5	21.22	16.2	22.09	11.8	13.39	5.83	18.8	14.45	30.05	46.05	38.45	65.97
EVM0004324	6	2.48	4.96	3.35	5.58	2.22	5.79	2.5	8.93	6.41	1.75	2.46	5.26
EVM0017729	4	19.89	13.09	18.32	3.05	2.49	2.61	1.28	1.01	0.74	0.42	1.45	0.75
EVM0001334	8	80.75	63.49	76.3	17.95	10.51	18.48	52.71	44.47	43.02	33.47	67.42	82.84
EVM0004122	5	9.57	8.62	10.58	6.07	5.89	4.93	8.77	8.88	9.74	22.37	14.43	19.03
EVM0005020	6	2.02	1.36	1.81	0.39	0.31	0.75	2.43	8.44	7.22	26.21	22.73	36.76
EVM0015484	3	0.22	0	0.21	0	3.25	0.18	4.19	3.27	3.32	0	0.08	0
EVM0002792	3	2.8	1.6	3.02	0.03	0.01	0.03	0.15	0.16	0.19	0.21	0.12	0.6
EVM0017735	1	0.05	0.09	0.1	0	0	0	0.24	2.54	2.1	0.58	0.51	0.33
EVM0009810	5	52.6	44.38	54.05	7.85	11.43	19.15	41.8	49	59.98	33.77	46.11	70.91
EVM0007767	8	68.84	57.36	65.77	42.61	51.56	42.6	57.92	59.48	75.45	79.76	86.73	136.9
EVM0011084	4	0.44	9.02	4.09	10.32	5.76	3.84	0.69	0.68	0.97	0	0.41	0
EVM0022142	6	3.42	3.92	4.68	0.53	0.35	0.64	2.12	1.59	1.05	1.19	1.68	0.98
EVM0004314	6	6.65	4.5	6.95	1.64	1.56	1.87	5.54	7.05	4.33	1.61	5.14	4.28
EVM0019940	8	65.44	52.55	50.89	31.8	28.06	34.09	51.34	33.15	46.54	139.67	93.21	95.09
EVM0022043	3	7.38	4.85	8.41	0.37	0.32	0.97	1.14	0.72	1.41	0.4	0.24	0.43
EVM0021137	5	150.62	143.61	176.3	14.17	13.53	14.26	21.26	11.76	12.7	3.58	2.14	2.08
EVM0021296	1	0	0	0	0.05	0.41	0.31	0.45	0	0.68	0.4	0.5	1.51
EVM0007561	4	12.12	10.74	10.68	6.32	6.75	6	5.33	2.58	3.8	2.13	1.82	1.42
EVM0023615	8	27.97	17.66	18.85	39.34	58.78	26	0	42.76	49.19	326.48	193	232.81
EVM0020132	8	511.07	379.72	1186.28	112.54	71.89	217.41	1317.68	1101.75	931.01	0	0	31.24
EVM0022614	4	10.56	12.54	11.37	6.52	7.61	7.15	3.8	1.98	2.02	1.63	1.22	1.43
EVM0006921	5	28.64	22.05	30.19	19.92	25.33	18.72	63.92	92.51	97.8	39.87	40.09	31.52
EVM0007636	4	14.54	8.04	8.38	6.95	8.17	5.46	2.82	2.67	1.38	3.71	2.03	5.3
EVM0017993	4	11.28	10.11	10.84	6.91	10.69	2.69	2.1	1.78	1.63	2.47	2.52	6.71
EVM0014290	4	15.91	13.67	16.44	3.4	3.07	3.94	4.18	2.3	2.42	0.68	1.43	1.01
EVM0000035	4	18.88	16.77	23.93	2.24	2.38	1.97	4.32	3.83	3.2	1.51	1.69	1.09
EVM0014385	5	147.85	61.23	98.7	20.8	22.21	20.76	31.74	19.13	26	5.91	9.42	18
EVM0001393	5	24.62	16.9	21.04	11.07	12.96	10.52	8.21	6.44	6.88	9.76	9.63	14.8
EVM0020367	2	0.27	0.13	0.44	0.28	0.11	0.11	0.38	0.15	0	0	0	0
EVM0010983	5	43.41	44.07	53.55	12.44	12.35	14.47	20.07	17.81	22.43	7.55	7.2	12.07
EVM0017418	2	27.79	18.44	35.37	0.16	0.44	0.16	0	0.12	0	0	0	0
EVM0021288	4	11.4	10.12	12.14	1.93	2.02	2.24	2.62	1.13	1.44	0.08	0.51	0.25
EVM0020089	6	2.82	1.26	1.71	0.19	0.32	0.51	1.72	2.6	3.1	4.51	6.09	7.93
EVM0001520	3	10.71	7.89	14.52	1.23	0.65	0.88	0.2	0.17	0.36	0.24	0	0.06
EVM0023159	4	15.81	12.38	46.11	1.76	0.55	1.16	1.84	0.34	0.39	2.12	1.27	0.24
EVM0014459	5	9.87	6.92	9.24	2.89	2.54	3	9.33	8.33	8.14	5.38	7.5	11.47
EVM0000883	5	66.89	64.25	98.69	11.57	11.47	17.94	31.6	24.47	22.69	75.6	57.55	81.12
EVM0017033	7	1.7	0.1	0	0.13	0.3	0	0	0	0	0	0.42	0.39
EVM0005745	6	5.89	3.65	4.44	3.95	4.37	2.32	0.93	0.98	2.11	5.45	4.27	12.93
EVM0003534	8	64.47	91.38	152.09	54.24	100.02	98.04	55.39	45.79	51.49	36.42	67.84	29.92
EVM0021450	6	7.62	4.64	6.49	2.25	2.49	2.46	4.11	3.96	3.51	6.26	8.95	11.85
EVM0012056	8	434.76	237.76	303.94	161.82	203.53	115.56	117.04	108.3	140.94	317.93	415.6	636.73
EVM0005751	3	1.31	0.73	1.21	0.19	0.38	0.44	0.29	0.6	0.48	0.9	0.94	1.71
EVM0006615	4	61.82	1.41	3.25	1.73	1.94	2.25	4.13	0.88	1.63	0.06	0.5	0.46
EVM0022245	4	29.87	9.71	14.25	5.57	4.58	2.18	0.69	0.4	0.63	0.11	0.33	0.31
EVM0022961	3	1.18	1.46	0.85	0.49	0.46	0.45	0.17	0.05	0.05	0.02	0	0
EVM0003299	4	27.51	23.7	27.71	3.17	3.35	3.96	4.8	4.59	3.86	1.08	1.27	0.3
EVM0021306	4	22.89	19.49	23.55	5.66	5.05	7.26	4.73	3.43	3.33	0.37	0.49	0.51
EVM0007277	5	117.64	195.43	230.36	72.29	58.29	112.58	18.72	6.47	4.88	7.86	5.78	11.62
EVM0019126	3	3.83	2.32	5.8	0.73	0.47	0.6	1.01	1.96	2.78	0.4	0.22	0.47
EVM0020253	4	7.7	6.79	7.61	3.21	4.42	3.52	5.44	4.59	5.78	0.7	2.52	1.12
EVM0021791	5	40.56	28.89	13.97	7.72	13.52	10.01	9.64	12.42	7.49	3.73	6.49	2.19
EVM0020097	6	0.05	0.8	1.46	1.08	2.62	1.56	3.54	8.9	15.72	0.59	7.18	4.69
EVM0003696	1	0	0	0.04	0	0.03	0	0.28	0.15	0.16	3.27	2.51	2.52
EVM0008442	5	35.87	32.1	39.32	10.6	13.14	12.97	11	19.71	17.4	1.99	5.48	1.42
EVM0016068	6	5.01	4.29	4.19	1.04	0.74	0.2	0.46	0.18	0.37	1.74	2.07	1.73
EVM0003808	5	47.93	48.38	58.63	7.08	5.31	10.1	10.89	9.61	9.67	8.01	7.46	7.4
EVM0024341	2	1.39	0.18	0.68	0	0	0	0	0	0	0	0	0
EVM0020087	8	156.2	109.28	104.54	179.15	149.34	89.36	95.37	77.01	125.26	82.59	72.96	104.21
EVM0018555	6	3.55	3.66	3.92	1.57	1.05	2.47	5.37	6.81	5.65	3.91	3.25	7.21
EVM0024067	6	2.43	3.11	1.11	0.43	0.77	0.41	6.77	12.99	5.51	22.83	17.52	32.72
EVM0002895	5	23.63	18.15	61.07	29.35	9.78	13.12	15.04	7.93	13.82	4.84	5.71	5.81
EVM0004879	6	5.19	2.8	3.41	1.84	2.09	1.84	4.55	5.53	6.19	5.52	9.88	8.59
EVM0002626	4	8.32	7.87	6.96	8.66	11.02	12.3	13.56	9.32	9.44	1.27	1.97	2.98
EVM0021922	8	544.96	441.17	560.04	56.64	41.05	44.59	39.26	23.72	38.4	36.98	23.58	17.09
EVM0008473	4	20.59	8.58	8.87	17.4	3.41	3.01	2.33	2.04	3.07	3.05	6.43	2.2
EVM0003493	6	5.47	0.39	5.93	0.4	1.83	0.64	6.99	7.27	7.84	13.73	18.53	1.02
EVM0002517	8	183.95	160.84	151.47	79.67	73.04	97.07	313.3	323.77	344.99	1037.52	1184.14	1287.35
EVM0018320	5	16.49	10.21	14.13	3.86	4.51	4.54	6.37	7.01	5.93	9.78	15.67	23.38
EVM0002474	5	93.55	81.65	134.96	9.94	7.9	11.01	37.03	35.42	34.51	35.77	31.91	52.34
EVM0018440	3	3.21	5.36	2.29	1.34	0.36	1.08	0.04	0	0	0.34	0.19	0.06
EVM0013898	4	8.68	2.71	4.28	0.93	0.46	1.06	1.72	2.6	2.31	0.66	0.99	0.9
EVM0018541	1	0.41	1.05	0	0	0	0	0	0	1.93	0.5	15.34	32.6
EVM0006477	3	2.22	3.34	2.43	0.07	0.17	0.11	0	0.37	0.29	0.06	0.03	0.14
EVM0000208	6	0.37	1.94	0.1	3.1	1.26	0.1	2.49	19.03	26.25	71.77	14.83	33.19
EVM0008488	5	12.68	8.26	8.57	7.39	6.36	3.89	16.1	12.81	12.98	2.62	6.86	4.78
EVM0021058	4	10.42	8.13	8.98	2.86	2.74	4.14	5.11	6.37	8.25	1.3	1.44	2.9
EVM0009991	3	2.57	1.31	1.26	0.51	0.26	0.38	1.12	2.97	2.89	0.2	0.36	0.28
EVM0018046	5	69.99	69.16	77.13	0.91	2.67	4.62	17.07	12.82	6.01	19.09	20.57	25.4
EVM0003698	5	11.8	2.25	4.22	5.31	4.69	3.92	12.07	18.45	24.11	31.25	24.01	48.91
EVM0024075	4	185.36	176.63	340.23	4.12	6.62	3.45	0.67	0.4	0.09	0.15	0.19	0.55
EVM0019834	3	0.51	3.78	8.62	0.02	0.09	0	0	0.11	0	0	0	0.06
EVM0015384	5	14.01	16.66	19.46	12.53	16.44	12.16	11.94	14.14	15.72	5.31	6.17	5.43
EVM0016435	5	28.32	22.78	26.49	11.62	11.4	10.33	31.87	45.06	34.27	47.8	61.27	35.87
EVM0012303	8	744.09	814.47	814.71	461.08	467.24	294.18	335.59	171.03	223.52	341.45	318.3	241.44
EVM0003049	3	4.28	2.44	3.29	0.34	0.24	0.45	0.54	1	0.53	0.66	0.42	0.95
EVM0014072	5	17.4	20.75	21.78	14.25	14.86	16.54	18.94	25.18	23.51	19.98	25.6	27.16
EVM0023553	4	47.39	36.24	48.86	6.37	4.83	4.41	3.51	5.99	4.65	1.1	2.76	0.49
EVM0024418	2	2.2	1.73	2.6	0	0	0	0	0	0	0	0	0
EVM0023830	3	50.22	28.55	107.65	0.99	1.67	0.6	0.19	0.3	0	0.15	0	0
EVM0005023	2	101.09	45.13	91.63	4.92	2.04	0.84	0.32	0.07	0	0	0	0
EVM0005162	4	18.53	16.3	21.95	2.67	3.74	4.52	3.85	1.69	1.96	0.66	1.12	0.82
EVM0023543	5	17.06	14.9	20.87	13.3	23.99	26.57	21.99	21.51	48.76	17.64	8.29	24.19
EVM0016802	5	14.78	7.75	8.81	3.39	3.7	4.04	14.1	27.57	24.37	14.58	21.91	24.55
EVM0004979	7	0.74	0.37	0.63	0.04	0.12	0.02	0	0	0	0.08	0.09	0.37
EVM0009220	6	2.54	0	0.05	0.06	0.06	0.12	6.73	6.58	12.32	17.89	17.71	15.27
EVM0008660	3	1.71	1.77	2.15	0	0	0.09	0.04	0.05	0.01	0.02	0	0.02
EVM0020937	4	143.71	74.85	139.26	22.71	14.79	5.52	31.12	16.27	14.79	0.25	0	0
EVM0008163	6	2.18	0.53	0.45	0.08	0.1	0.04	1.34	5.89	7.84	4.92	0.63	0.42
EVM0009527	6	0.83	1.24	0.11	1.01	1.14	3.09	0.72	0.68	0.44	0.76	0.76	1.03
EVM0002942	8	192.72	84.23	117.18	131.41	141.13	167.13	184.92	167.83	227.73	670.24	577.28	447.75
EVM0004784	3	2.73	2.16	1.96	0.94	0.68	1.26	1.5	1.22	1.3	0.19	0.32	0.14
EVM0024420	5	10.92	9.22	12.83	3.31	4.36	2.64	15.43	12.78	16.06	20.61	23.63	32.08
EVM0023488	5	27.12	23.68	23.72	10.19	7.92	9.38	18.44	18.19	18.46	37.85	56.49	61.24
EVM0004766	3	0.86	6.65	6.49	1.1	1.41	0.74	0.04	0.07	0	0.03	0.19	0
EVM0007800	5	15.25	29.7	27.63	15.32	19.14	10.68	7.58	5.89	5.94	10.5	4.94	7.56
EVM0024430	8	148.16	116.04	64.68	212.79	205.66	159.8	134.35	239.12	225.66	694.39	284.4	242.46
EVM0005928	2	2.59	1.84	12.2	0	0	0	0.21	0.4	0.79	0	0	0
EVM0010453	3	3.45	3.45	5.08	0.5	0.83	0.87	0.44	0.39	0.33	0.21	0.42	0.25
EVM0023461	5	23.84	16.97	25.18	9.9	13.99	10.58	7.72	5.99	4.91	4.63	5.91	7.8
EVM0023093	4	25.05	27.18	30.95	8.77	10.57	11.4	4.77	4.49	3.55	2.21	4.55	3.82
EVM0005705	5	0.72	1.18	0.61	24.06	19.38	6.49	3.5	24.27	37.1	3.52	11.09	2.42
EVM0008140	5	10.07	5.3	5.38	6.89	7.07	7.62	9.17	10.78	14.05	49.76	33.24	25.12
EVM0007838	6	0.92	2.43	4.04	0.34	0.51	2.15	0.78	0.87	0.58	8.87	6.44	18.08
EVM0023286	5	61.96	37.43	74.47	20.37	26.08	30.98	19.97	25.67	33.53	7.23	15.1	15.16
EVM0001238	5	118.69	117.73	138.72	12.77	13.58	20.02	9.62	16.47	14.51	3.23	5.73	8.75
EVM0008213	4	36.27	28.89	34.93	9.03	9.62	10.61	6.3	7.47	6.98	1.25	2.94	1.23
EVM0015265	5	97.19	100.49	116.96	13.61	12.9	17.17	17.53	16.31	25.06	1.54	4.44	2.3
EVM0004021	8	6.03	6.85	7.42	14.95	49.14	19.29	136.45	305.3	546.03	113.89	47.29	211.72
EVM0016643	5	3.22	6.93	24.36	0.22	1.79	2.41	29.86	25.16	27.56	47.86	6.73	6.78
EVM0022651	4	26.29	26.48	18.43	6.12	5.56	2.57	1.32	0.08	0	0	0	0.96
EVM0015900	5	40.7	27.91	37.62	28.58	33.96	25.18	54.35	69.26	73.87	13.75	12.72	13.47
EVM0017072	4	6.25	5.61	4.09	7.07	8.51	4.58	3.54	1.85	1.17	1.56	1.79	2.63
EVM0023468	8	231.34	138.26	146.64	21.9	22.38	9.54	42.7	43.3	58.56	63.19	39.34	27.27
EVM0010879	3	0.1	0.05	0.29	0	0.05	0	0.09	0.11	0	2.53	0.63	0.26
EVM0006280	4	801.9	1024.94	1160.5	52.88	26.25	36.9	0	0.06	0.07	0	0.07	0.42
EVM0012464	6	5.53	4.12	10.56	5.34	1	1.23	7.76	4.65	6.5	6.51	2.48	23.6
EVM0001204	2	9.62	10.52	13.15	0.4	0.19	0.1	0	0	0	0	0	0
EVM0022072	5	6.53	5.96	7.2	2.72	3.85	3.2	16.2	27.67	23.69	51.86	43.06	49.44
EVM0017833	5	63.08	34.93	37.24	10.86	9.75	12.48	17.9	21.67	22.28	41.07	39.48	61.37
EVM0001416	6	4.96	3.95	4.92	0.79	0.35	0.72	1.47	1.69	1.99	3.13	2.54	3.73
EVM0022325	5	10.89	7.07	7.63	7.85	8.58	7.48	6.71	10.41	11.87	21.26	32	34.52
EVM0010959	5	23.59	15.93	24.18	3.77	3.16	7.26	11.32	11.53	10.01	22.35	31.91	30.47
EVM0021518	4	766.87	550.39	1326.23	4.44	4.18	1.49	8.74	5.03	4.96	0.85	0.43	0.64
EVM0003994	4	20.03	22.44	37.83	1.04	0.61	2.33	1.03	0.43	0.18	0.12	0.2	0.13
EVM0004825	5	53.34	54.98	54.65	10.23	10.4	7.09	1.74	3.12	2.97	11.27	8.68	13.15
EVM0014559	6	5.33	2.52	3.95	0.73	1.77	1.49	1.76	1.58	0.44	6.26	2.82	3.27
EVM0001561	4	15.85	7.02	10.46	7.48	7.79	7.57	1.91	1.85	1.67	2.55	2.68	2.7
EVM0010781	5	44.8	34.67	36.89	29.5	25.56	39.91	56.42	59.76	55.61	19.35	36.19	25.2
EVM0008075	8	117.92	110.43	140.24	63.11	79.53	47.4	70.69	77.32	100.51	183.97	181.86	176.28
EVM0010945	5	21.83	13.96	23.11	16.87	13.36	13.57	25.18	23.1	32.14	19.13	16.8	16.17
EVM0016900	4	5.27	13.77	8.09	4.46	1.3	1.56	0.56	0.04	0.14	0.62	1.84	0.23
EVM0005633	3	6.61	2.91	4.68	0.91	0.15	0.32	0.25	0.23	0.18	0.05	0.1	0.01
EVM0014545	6	2.19	2.12	2.59	1.67	1.37	1.37	3.08	3.19	2.46	3.25	3.77	2.13
EVM0005439	5	43.37	24.59	28.59	6.25	3.8	3.95	15.97	30.99	24.22	22.26	23.77	8.12
EVM0013434	8	128.18	127.08	142.02	143.36	182.4	88.21	105.94	67.64	77.46	45.8	73.62	41.25
EVM0002222	4	54.74	44.11	105.95	9.14	4.01	2.54	0.24	0	0.63	6.26	1.99	3.23
EVM0013142	5	35.74	27.04	36.92	5.92	6.92	6.68	13.54	14.14	13.25	24	21.58	39.61
EVM0017786	4	49.34	56.76	32.79	34.83	40.53	14	5.53	3.32	3.73	1.71	0.74	0.44
EVM0021645	5	37.93	33.55	25.89	21.08	21.56	14.54	10.31	30.39	53.59	8.49	9.43	17.27
EVM0005867	5	8.44	5.96	7.18	3.71	4.46	3.79	7.31	7.53	9.9	22.2	20.55	32.3
EVM0022764	5	16.41	17.4	18.73	1.9	2.41	3.28	5.43	2.72	4.55	6.71	5.26	7.61
EVM0015817	8	325.77	383.79	338.25	605.33	644.35	456.07	1163.04	1931.85	2050.58	2476.55	1600.56	2419.22
EVM0011845	4	16.19	13.79	17.65	2.56	3.92	3.2	1.71	0.79	0.56	1.16	1.51	0.76
EVM0018405	4	35.63	28.01	22.68	11.92	11.9	14.86	6.45	1.07	1.21	1.26	0.82	0.8
EVM0001071	2	8.43	6.72	9.29	0	0	0	0	0	0	0	0	0
EVM0000564	5	143.54	96.68	146.77	10.11	11.42	9.33	8.64	5.26	6.1	2.04	3.82	7.99
EVM0020606	4	28.78	18.42	27.44	5.62	5.53	5.06	4.7	2.46	3.41	0.17	0.7	1.02
EVM0022405	5	23.04	10.56	19.19	2.74	3.51	3.74	12.09	17.37	16.82	28.79	16.23	23.89
EVM0021033	5	14.1	25.52	19.88	6.98	7.71	13.01	21.64	32.23	25.08	30.72	40.88	41.25
EVM0015665	6	15.85	7.69	9.28	1.85	1.7	0.71	5.14	6.68	7.25	4.29	4.71	5.38
EVM0006997	7	8.46	9.19	29.57	0.03	0.12	0.17	0	0	0	0.1	0	0
EVM0020630	3	6.37	6.1	15.14	0.1	0.14	0.06	0.07	0.12	0	0.02	0	0
EVM0010141	6	0.82	2.17	2.85	0.48	0.45	0.91	4.29	2.8	2.91	0.35	1.82	0.89
EVM0007984	8	115.33	125.31	83.44	176.88	261.79	194.87	318.44	201.61	298.55	499.86	368.52	363.51
EVM0015818	5	17.91	19.59	22.62	5.94	7.47	9.59	12.87	24.19	25.07	39.62	41.75	56.48
EVM0016835	8	40.25	41.57	37.55	23.41	22.46	32.43	32.34	22.49	26.41	98.01	105.39	136.01
EVM0016857	5	14.15	8.9	8.99	6.36	3.2	3.08	19.15	9.6	9.47	8.68	11.32	12.94
EVM0021778	7	103.98	7.61	15.59	42.95	0	0	0	0	0	9.81	19.33	16.07
EVM0020319	4	27.21	20.98	27.94	3.06	2.41	3.79	1.65	0.59	0.78	0.05	0.31	0
EVM0006142	5	15.8	9.92	14.59	4.73	6.02	5.79	10.42	11.75	13.13	83.09	53.92	25.06
EVM0013356	4	25.16	17.22	24.5	2.17	1.57	2.44	3.74	2.4	1.97	1.82	4.93	5.38
EVM0021702	7	0.21	0	0	0	0	0	0	0	0	3.01	2.1	0.28
EVM0014850	3	5.13	1.4	3.45	0.38	0.72	0.77	0.21	0.03	0.29	0.08	0.27	0
EVM0015465	6	0.15	0.1	1.33	0.8	2.94	3.5	0	2.08	2.32	0.1	0.42	1.75
EVM0010154	8	120.46	94.74	95.29	107.29	126.08	69.04	318.68	593.78	742.28	1907.1	1386.31	1721.16
EVM0018896	5	17.41	12.13	15.16	7.07	5.08	7.33	6.89	4.49	4.14	12.18	21.55	22.31
EVM0023938	8	35.31	35.55	36.48	17.4	18.42	26.44	48.83	38.61	40.1	73.04	96.16	98.84
EVM0020608	6	3.81	2.68	3.2	0.17	0.29	0.38	2.74	2.58	2.56	0.4	0.82	0.7
EVM0006804	3	4.36	5.31	7.1	0.62	0.7	0.44	0.24	0.08	0	0.52	0.07	0.22
EVM0000690	6	1.28	0.7	1.37	1.97	2.19	0.61	3.31	1.2	1.38	3.34	3.83	4.02
EVM0021096	5	18.05	10.98	15.21	9.07	11.14	7.5	16.86	27.61	45.71	201.36	142.14	284.32
EVM0007787	2	474.63	503.59	692.64	3.69	1.13	1.16	0	0	0	0	0	0
EVM0004442	8	93.52	108.39	151.15	70.62	95.56	35.79	33.18	13.99	18.42	28.52	31.52	28.9
EVM0007904	2	1.48	0.82	0.79	0.48	0.45	0.99	0	0	0	0	0	0
EVM0011865	5	15.69	7.9	11.15	8.93	9.82	11.04	13.85	19.79	20.91	16.14	17.12	27.33
EVM0020286	1	0	0	0	0.15	0.07	0.08	0.18	0.02	0.05	0.43	0	0.14
EVM0006999	4	33.71	0.44	27.82	36.21	0.64	0	0.19	0.22	0	3.35	0.97	0.47
EVM0005062	5	9.82	6.35	8.82	4.73	2.41	4.5	9.06	10.15	11.62	27.52	27.8	52.39
EVM0003858	6	1.08	0.06	0.16	1.85	1.04	0.63	3.22	1.53	2.01	0.56	1.7	3.11
EVM0017308	5	11.31	8.03	11.25	3.92	5.71	4.51	14.06	16.18	15.67	14.77	21.69	21.64
EVM0012589	4	36.29	31.36	49.71	30.8	29.93	31.26	10.52	5.17	5.21	0.39	2.03	1.21
EVM0006517	6	6.26	1.32	2.11	0.74	0.48	0.29	1.04	0.37	0.47	2.33	1.07	5.79
EVM0024475	8	27.55	0	0	34.73	21.9	22.05	44.18	162.06	154.5	133.51	116.7	153.64
EVM0010020	7	0.93	0.16	1.5	0	0	0	0	0	0	1.26	1.06	0.73
EVM0015592	5	16.33	4.03	4.32	7.12	4.86	2	11.72	5.39	2.56	3.15	8.5	8.85
EVM0008621	4	66.84	19.62	39.54	3.22	2.87	0.61	0.89	0.15	0.13	1.8	0.2	0.59
EVM0017372	4	12.93	13.18	16.06	5.56	4.35	7.5	4.41	3.47	3.31	0.25	0.56	0.31
EVM0003123	6	1.6	0.45	0.9	1.67	3.33	1.53	1.61	1.54	3.46	34.34	24.04	49.25
EVM0018262	6	5.21	4.38	5.71	1.4	1.68	1.4	3.46	2.48	3.19	0.87	1.75	1.99
EVM0000198	5	42.67	24.33	29.62	1.81	0.92	0.43	6.16	11.83	10.42	8.1	8.46	11.62
EVM0014434	5	19.88	10.77	12.62	5.8	5.88	9.63	17.79	19.67	20.28	56.95	67.5	82.51
EVM0009794	8	178.7	60.03	63.59	22.75	16.9	25.15	193.33	251.91	262.61	95.25	131.3	180.3
EVM0013946	5	9.97	10.4	10.5	7.76	8.84	6.97	7.99	10.17	10.45	41.76	34.76	53.28
EVM0001207	5	15.48	9.42	15.43	4	3.56	4.45	17.33	13.54	12.07	26.17	37.52	29.74
EVM0015583	5	20.08	17.86	16.96	10.11	7.69	10.75	21.01	28.01	30.35	29.89	28.95	26.98
EVM0001386	6	13.7	11.08	14.6	0.19	0	0	0.05	1.93	2.41	6.27	7.46	6.18
EVM0013974	8	89.15	62.68	108.29	84.21	102.8	63.11	37.29	73.23	50.99	135.75	66.08	173.4
EVM0012036	1	0.1	0.1	0.06	0	0	0	0.05	1.29	3.26	0.1	0.04	0
EVM0022610	5	20.93	15.87	17.64	13.3	15.17	16.16	15.42	13.52	16.26	18.93	25.07	28.07
EVM0008268	5	19.04	15.16	14.62	1.97	1.84	2.89	6.5	2.62	4	5.44	7.04	8.2
EVM0012493	3	12.63	7.17	10.66	8.52	3.59	1.77	0.24	0.05	0.42	0.09	0	0
EVM0008252	2	46.94	31.68	65.39	0.06	0.16	0.17	0	0	0	0	0	0
EVM0009714	5	36.39	36.08	30.23	13.45	19.22	23.47	45.9	53.11	63.85	36.84	24.67	28.36
EVM0019106	3	0.19	0.17	0.2	0.31	0	1.09	2.61	3.69	3.86	0.29	0.25	0.16
EVM0003598	5	46.78	41.61	50.83	11.12	9.25	12.05	21.44	12.05	9.74	1.85	4.04	0.99
EVM0022978	4	18.94	14.36	32.93	1.99	0.92	1.91	1.98	0.3	0.23	0.18	0.19	0.05
EVM0011605	5	18.49	13.24	16.91	5.51	5.57	6.53	8.85	10.16	9.76	22.35	18.24	28.23
EVM0018295	5	10.86	8.35	8.84	5.94	6.09	6.34	13.87	15.34	14.71	18.13	31.45	23.76
EVM0016010	4	2.59	6.72	3.32	6.23	13.35	13.08	2.52	0.29	0.34	0	0	0.14
EVM0003510	8	51.25	43.94	43.63	36.94	49.8	32.03	41.81	52.56	58.93	27.33	30.45	31.03
EVM0016105	5	14.51	4.06	6.39	5.18	6.73	7.36	13.7	20.53	26.14	42.34	28.1	43.82
EVM0021815	5	24.46	27.01	23.5	14.06	12.85	10.55	14.98	28.24	33.18	10.53	11.1	16.2
EVM0017785	2	2.26	2.95	9.48	0	0	0	0	0	0	0	0	0
EVM0003001	3	0.07	0	0.02	0.04	0	0	0	0.18	0.02	2.72	0.57	0.32
EVM0014770	4	8.32	5.67	5.63	4.71	5.38	3.24	4.12	2.27	3.11	0.84	1.26	1.8
EVM0022942	7	317.18	252.84	836	0	0.13	0	0	0	0	0	0	0.04
EVM0004896	6	3.03	2.55	3.25	0.84	0.76	1.28	1.48	0.99	1.19	3.55	3.42	9.92
EVM0011766	4	20.04	19.61	22.44	6.97	10.4	11.76	10.51	7.72	8.34	1.09	2.23	2.61
EVM0021801	3	26.57	23.62	44.71	0.93	1.18	0.61	0.29	0.3	0.24	0.1	0.19	0.22
EVM0008722	8	8335.47	6316.43	5538.21	7300.49	7235.48	4389.05	2540.99	1442.74	2585.79	5281.47	4653.4	4797.16
EVM0017576	6	1.05	0	0	0.05	0	0	1.6	0.81	1.6	2.28	1.29	0.47
EVM0015680	5	50.22	28.55	41.45	9.68	12.13	9.95	22.91	23.41	21.36	69.7	60.27	137.01
EVM0024265	6	4.22	2.78	5.05	0.83	0.8	1.35	2.34	2.01	1.75	5.96	7.6	3.22
EVM0012529	6	5.42	5.67	7.23	2	1.94	1.8	6.46	4.3	5.19	3.8	2.37	3.61
EVM0020848	8	81.63	50.83	84.49	55.08	70.01	65.65	102.5	108.62	142.81	73.24	97.09	78.27
EVM0004387	3	0.94	1.12	0.69	0.18	0	0.3	0.87	0.59	0.37	0.11	0.07	0.17
EVM0013931	4	23.93	22.42	33.69	4.57	3.95	4.24	3.42	2.63	2.93	1.68	2.25	1.33
EVM0004296	3	1.29	2.2	3.85	1.04	1.76	1.98	0.35	1.45	0.59	0.49	0.38	0.17
EVM0004206	3	4.49	8.16	9.84	0.41	1.04	1.36	0.98	1.16	1.02	0.07	0.32	0.22
EVM0007093	4	12.93	9.65	12.16	2.64	2.06	2.36	3.5	2.78	2.92	0.7	1.59	1.33
EVM0021197	5	33.58	30.11	30.84	3.2	3.82	3.93	7.17	6.7	8.19	7.96	13.4	9.89
EVM0001378	2	9.99	3.56	21	0.11	0	0	0	0	0	0	0	0
EVM0013881	4	10.37	8.54	4.9	3.27	0.87	1.59	0.6	0.41	0.15	0	1.93	0
EVM0022089	4	12.41	11.58	17.42	2.89	4.11	3.11	2.74	2.55	1.94	0.18	0.29	0.28
EVM0001934	8	678.42	658.45	692.5	54.43	72.93	90.48	81.19	45.35	53.25	173.93	212.36	332.59
EVM0018833	5	29.9	18.24	20.42	5.58	6.07	5.87	28.22	48.26	48.75	52.06	46.1	34.68
EVM0009943	5	88	115.85	135.32	24.94	22.46	25.92	28.03	6.48	5.57	7.18	9.87	6.62
EVM0002606	5	7.36	1.39	4.26	7.28	7.04	9.66	16.64	16.65	21.06	11.67	6.82	5.37
EVM0017083	3	0.15	0.1	0	0.3	0.14	0.29	0.22	0.82	1.09	0.17	0.03	0.43
EVM0017190	2	0.96	0.55	0	0.3	1.5	0	0	0	0	0	0	0
EVM0014998	8	37.76	23.23	27.53	11.55	12.84	14.22	22.77	42.34	42.4	156.4	178.87	229.99
EVM0018324	3	8.58	7.88	4.87	0.58	0.49	0.35	0.48	0.17	0.21	0.17	0.33	0.05
EVM0023037	3	4.26	4.05	0.62	0.46	0.07	0.15	0	2.39	0	0	0.16	0
EVM0015466	5	2.62	0.44	3.5	1.93	5.66	13.67	0.92	48.75	6.66	195.2	138.4	241.83
EVM0019866	2	1.06	0.86	1.89	0.01	0	0	0.03	0.03	0.02	0	0	0
EVM0007979	2	4.05	4.23	2.96	0.31	0.07	0.08	0	0	0	0	0	0
EVM0009489	5	55.57	50.15	57.93	24.08	23.51	36.78	21.73	16.71	17.95	11.98	15.73	18.14
EVM0017539	6	1.94	0.15	0.19	0.09	0.06	0.24	0.95	9.87	16.12	39.12	28.29	35.53
EVM0010194	5	24.2	18.84	22.2	5.17	4.81	7.36	2.31	2.24	3.06	3.82	5.53	10.32
EVM0004553	5	11.07	10.74	11.38	8.38	14.81	10.3	27.54	50.97	68.62	73.78	61.89	112.22
EVM0023711	4	26.61	21.04	35.42	3.55	3.07	3.02	1.26	0.23	0.63	0.3	0.39	0.47
EVM0012675	4	20	20.88	24.93	11.78	12.88	12.75	11.68	2.16	2.93	1.42	2.85	1.78
EVM0004647	8	94.43	98.3	91.97	55.6	52.78	51.47	106.39	161.43	182.12	107.11	94.23	133.12
EVM0018316	1	0.7	0	0	0	0	0	0.11	0.11	1	5.15	1.9	5.07
EVM0021203	6	4.8	2.08	4.45	0.65	0.51	0.62	4.22	2.9	3.12	5.23	10.03	11.66
EVM0007003	3	0.69	0.75	0.18	1.1	3.07	0.66	0.15	0	0.23	0.11	0.16	0
EVM0008357	3	0.16	0.11	0.09	0.09	0.05	0.1	0	0	0.02	0.05	0.02	0
EVM0003743	6	5.24	2.45	3.58	3.95	3.52	4.7	4.47	2.84	2.58	1.44	3.49	5.89
EVM0004131	4	10.98	11.02	18.6	1.42	3.29	4.23	0.64	0.49	2.1	0.65	0.21	0.09
EVM0005579	5	8.61	8	11.54	2.9	2.38	2.76	6.82	6.38	7.79	11.88	16.08	20.79
EVM0021963	5	37.59	27.08	29.88	27.41	32.97	14.72	15.79	18.33	27.39	19.72	18.27	19.86
EVM0007951	5	27.85	13.74	23.94	6.9	6.01	6.94	25.38	35.47	32.55	24.95	32.11	38.85
EVM0002763	4	21.62	19.98	28.14	2.57	2.4	3.29	4.72	5	5.76	1.89	3.92	1.95
EVM0003727	5	24.67	18.02	21.03	6.67	7.83	6.11	24.79	30.46	41.22	33.11	32.96	22.4
EVM0009821	4	5.59	3.99	4.77	2.78	2.23	1.79	3.04	2.08	1.59	0.73	0.84	0.67
EVM0018818	6	8.54	4.52	5.34	0.92	0.6	1.08	2.8	1.06	2.19	2.28	2.64	0.71
EVM0022824	4	6.91	9.96	7.3	5.16	2.62	4.96	3.08	0.69	0.88	0.6	0.31	1.38
EVM0011282	2	7.64	3.23	7.05	0.08	0.15	0.17	0	0	0	0	0	0
EVM0007027	2	0.17	0	0	4.65	3.88	2.28	0.02	0	0	0	0	0
EVM0018496	4	217.15	216.99	161.51	4.58	13.18	12.5	0.25	0	0.08	0.13	0	0.1
EVM0020413	3	0	0.06	0	0.06	0	0.06	0.17	0.78	0.74	0	0	0.07
EVM0003395	5	2.84	2.39	1.86	2.21	1.56	3.23	107.93	178.05	173.73	182.12	240.03	227.02
EVM0011511	4	7.91	6.94	8.68	1.77	2.08	2.75	5.01	5.06	4.92	0.18	0.5	0.33
EVM0015255	3	1.27	2.47	4.95	0.67	0.47	1.26	0.14	0.02	0.09	1.22	0.64	0.36
EVM0007471	7	2.99	1.77	0.36	0.1	0	0	0	0	0	0	1.82	0.2
EVM0023632	6	1.72	0.06	0.54	0.55	0.29	0.24	0.4	25.74	16.56	12.94	8.82	10.09
EVM0002060	5	88.33	71.38	111.32	14.65	8.89	13.79	27.61	28.92	28.53	18.22	28.94	28.27
EVM0003910	5	18.25	10.69	15.2	5.1	3.33	5.07	12.12	11.55	11.09	22.34	30.63	28.81
EVM0000736	8	276.45	287.26	309.92	73.59	91.15	57.43	50.02	22.64	22.59	15.16	9.88	9.85
EVM0006851	4	51.46	32.61	50.94	14.49	16.72	18.26	9.41	2.53	3.46	0.57	1.53	2.14
EVM0011961	8	516.82	177.88	163.69	80.9	117.49	25.36	22.07	105.13	106.98	41.49	13.69	8.53
EVM0000667	4	13.31	8.02	8.61	1.77	1.13	2.23	3.6	5.67	5.06	1.06	4.04	2.34
EVM0015561	6	0.27	0	0	0.58	0.14	0.15	3.39	6.23	4.45	1.78	7.63	1.44
EVM0000164	6	3.52	2.65	3.65	0.55	0.84	0.94	2.25	2.77	3.08	2.04	4.53	3.77
EVM0003381	6	1.27	0.5	1.5	0.2	0.07	0.17	0.98	2.07	1.31	2.42	2.5	2.7
EVM0022286	3	23.6	4.43	15.92	0.25	0.05	0.08	0.13	0.02	0	0.2	0.02	0
EVM0012013	2	1.26	1.28	2.71	0.7	1.51	1.17	0.66	4.24	2.34	0	0	0
EVM0015608	8	617.11	323.3	151.62	2023.37	1979.83	1615.93	1695.42	2097.11	2275.23	324.76	810.48	196.4
EVM0014970	4	14.02	6.94	9.14	2.71	1.35	1.22	5.22	2.33	2.15	0.57	0.91	0.53
EVM0008975	1	0.22	0.34	0.09	0	0	0	3.07	5.14	2.81	23.91	15.97	10.23
EVM0002413	2	5.83	2.93	3.89	0.05	0.23	0.13	0.21	0.02	0	0	0	0
EVM0016738	2	1.58	4.92	11.04	0.16	0.74	0.18	0.13	0	0	0	0	0
EVM0022294	8	67.51	60.71	61.54	49.72	60.68	73.43	74.77	81.53	92.2	77.57	76.82	94.47
EVM0008961	3	2.61	1.25	3.17	0.71	1.64	1.38	0.64	0.6	0.68	0.18	0.04	0
EVM0006759	3	6.57	4.06	3.19	1.38	0.94	0.78	0.56	0.23	0.2	0.33	0.71	0.32
EVM0023505	5	116.47	32.87	39.45	26.36	20.26	10.68	89.33	39.48	41.99	6.46	15.92	6.66
EVM0009630	5	29.39	25.06	24.15	9.89	10.01	9.72	7.71	5.2	6.49	12.7	15.04	12.25
EVM0017052	5	46.11	19.78	17.34	12.29	4.85	6.14	26.13	28.79	30.92	22.91	19.71	14.6
EVM0006745	4	15.49	17.31	15.08	4.65	4.86	6.36	5.27	1.92	1.33	0.46	2.5	1.97
EVM0018299	4	253.7	222.66	302.72	24.28	22.84	54.81	1.45	0.32	1.05	0.27	0.41	0.19
EVM0011162	4	40.4	32.17	60.77	9.41	6.71	7.68	5.74	1.09	1.43	0.27	0.28	0.39
EVM0011765	4	13.95	12.98	16.49	10.76	7.69	4.69	5.42	4.09	5.54	1.92	1.85	1.72
EVM0008725	5	13.23	13.8	15.35	1.25	2.12	2.13	15.81	15.07	15.58	8.05	5.99	15.65
EVM0015677	5	21.42	10.86	10.46	3.97	3.12	5.08	24.39	26.33	21.62	4.6	6.3	11.59
EVM0021600	5	33.85	25.27	34.14	3.82	3.8	4.31	6.51	4.97	4.84	8.73	14.92	18.26
EVM0020240	8	109.22	62.15	69.59	55.23	38.95	40.05	58.41	33.38	47.52	105.64	93.87	110.97
EVM0001790	2	0.09	0.3	0.23	1.54	0.75	0.97	0.04	0.11	0.04	0	0	0
EVM0007278	5	48.38	29.32	34.83	10.42	8.89	13.18	35	36.87	33.77	14.13	25.2	34.58
EVM0021947	4	69.9	47.63	125.1	2.03	2.47	1.2	1.73	0.42	0.48	0.04	0.16	0.17
EVM0020052	5	126.31	40.82	54.68	35.03	27.46	24.61	19.84	19.54	39.29	0.95	4.79	1.85
EVM0001281	3	11.28	5.29	14.37	0.59	0.77	1.24	0.59	0	1.12	0.07	0.17	0
EVM0013023	5	64.23	7.69	12.49	9.08	11.7	9.42	34.33	67.63	60.77	39.45	25.57	34.57
EVM0003541	3	2	1.2	1.45	0	0	0.23	0	0	0.07	1.85	0.28	0.99
EVM0007499	4	4.41	5.79	2.5	2.88	1.92	1.61	1.25	2.15	2.99	0.39	0.07	0.4
EVM0020526	4	2.13	0.15	0.74	5.33	7.48	3.8	5.71	1.45	4.05	0.69	0	0.53
EVM0000377	3	13.93	7.67	2.29	1	0.6	0.89	2.13	2.56	0.06	0.04	0.05	0
EVM0014317	3	19.08	14.58	26.29	0.39	0.07	0.22	0.42	0.09	0.46	0.63	0.03	0.32
EVM0018377	6	23.66	16.2	36.5	0.91	0.53	0.35	1.23	0.55	0.1	12.11	6.3	8.75
EVM0000566	8	60.6	77.78	60.61	61.4	47.75	85.24	250.29	125.42	130.15	164.91	407.87	321
EVM0016924	3	1.49	1.19	1.99	0.98	0.68	0.35	2	0.82	0.99	0.31	0.38	0.21
EVM0009247	8	51.33	34.44	45.02	14.84	14.75	20.11	51.57	60.89	60.23	69.45	111.7	81.45
EVM0015976	6	16.49	12.63	12.93	0.97	0.74	0.64	3.43	5.9	4.65	9.13	10.54	18.75
EVM0023063	8	1146.18	709.98	385.79	1595.73	1856.06	1884.83	3594.65	3731.5	4079.4	4693.83	5674.03	3868.31
EVM0011456	5	67.7	70.62	138.64	12.2	14.2	21.21	7.26	3.52	4.32	1.38	4.24	4.09
EVM0019267	5	40.22	34.37	56.13	8.63	6.34	9.5	52.92	24.39	21.39	45.77	50.88	38.9
EVM0009257	6	5.57	3.91	3.81	1.48	1.35	0.46	3.17	5.93	7.01	8.03	6.51	6.75
EVM0000086	8	90.37	266.04	235.07	176.25	165.79	73.62	65.38	26.77	46.81	75.51	53.25	65.63
EVM0009378	8	464.49	309.13	445.52	203.81	221.97	153.48	77.65	87.04	118.62	148.02	107.1	117.56
EVM0019250	3	3.22	0.23	0.11	0.02	0.09	0.06	0.11	0.33	1.32	0.1	0	0
EVM0012626	6	0.93	0.36	1.05	0.19	0.18	0.26	1.14	0.62	0.65	1.21	1.09	1.09
EVM0015062	6	8.58	7.69	10.44	2.18	2.21	1.57	6.78	4.92	5.1	12.07	8.33	12.44
EVM0005387	6	6.43	4.34	10.45	0.66	0.94	0.93	13.31	19.45	23.24	9.55	9.48	24.91
EVM0019815	2	5.73	1.59	5.04	0.47	0.7	0.84	0.03	0	0	0	0	0
EVM0004091	8	123.77	104.35	158.98	67.75	72.9	35.29	119.39	189.33	354.75	304.7	235.78	65.96
EVM0023197	5	11.2	7.86	17.96	4.37	3.32	2.37	8.07	11.96	18.44	6.97	8.52	14.75
EVM0007551	4	70.91	68.99	82.34	6.92	8.51	8.16	3.9	1.9	3.27	0.44	0.28	0.31
EVM0010849	1	0	0	0	0.02	0.06	0	0	0.07	0	2.1	0.93	0.32
EVM0014043	4	12.56	11.35	15.19	5.22	4.02	4.61	6.42	5.71	4.82	1.27	3.07	1.09
EVM0022885	5	34.65	36.26	31.96	9.08	5.2	8.08	21.66	25.92	25.07	46.31	64.51	59.44
EVM0023829	3	1.9	1.83	3.54	3.01	2.71	5.49	0.2	0.08	0.14	0	0.09	0.25
EVM0019502	5	111.18	53.3	90.16	19.25	12.74	15.04	17.14	8.36	7.53	5.23	5.49	3.09
EVM0007472	5	74.99	36.93	40.28	8.84	9.86	12.2	18.5	34.43	30	4.38	7.67	7.81
EVM0017630	5	30.11	16.41	29.88	2.85	3.57	4.97	20.68	25.87	35.01	84.3	71.28	105.71
EVM0022013	4	7.42	5.86	6.1	5.18	4.49	6.22	1.74	2.05	2.78	0.38	1.05	0.33
EVM0016811	5	6.23	0.07	1.86	5.27	5.46	4.14	8.15	12.92	16.6	9.92	8.95	13.14
EVM0013344	8	23.25	15.39	16.05	36.61	34.13	13.45	43.32	53.54	70.64	143.09	90.25	120.54
EVM0016308	3	0.66	2.25	0.45	1.67	2.04	1.3	1.84	0.73	0.79	0.45	0.22	0.13
EVM0004903	5	16.93	10.09	15.34	2.18	2.07	1.96	5.66	7.51	6.25	5.87	9.9	3.32
EVM0001484	5	71.82	31.63	32.63	54.9	45.62	25.74	21.52	12.47	24.28	51.8	20.91	22.45
EVM0022897	8	18.85	28	30.42	36.69	37.33	37.21	85.3	97.99	117.33	133.99	122.02	208.63
EVM0019920	5	205.16	139.77	230.29	10.95	7.27	6.98	28.32	27.04	29.41	12.05	15.17	23.63
EVM0014427	5	36.45	30.08	46.2	5.08	4.22	5.39	12.58	9.3	7.91	101.5	72.11	71.32
EVM0023954	5	5.85	7.44	3.48	5.82	8.2	8.32	5.35	24.4	35.73	109.01	73.16	73.11
EVM0022297	8	383.89	295.55	327.49	286.74	254.18	244.9	79.93	45.33	85.42	87.54	43.86	26.09
EVM0017279	6	11.37	8.45	11.55	2.01	1.13	2.4	5.73	5.45	5.21	3.01	4.32	4.51
EVM0022536	8	86.21	109.05	147.93	67.87	87.77	88.04	87.6	116.33	111.33	72.7	136.02	86.88
EVM0021092	6	0.46	0.07	0.1	0.82	0.11	0.34	1.26	0.28	0.34	1.49	3.9	1.26
EVM0001502	4	17.04	12.77	16.34	3.76	4.15	3.98	2.84	2.13	2.56	1.1	2.27	1.29
EVM0023855	4	8.23	5.85	7.56	1.64	2	1.65	1.4	0.69	0.8	0.45	1.13	0.54
EVM0017086	4	3.95	4.69	8.73	26.09	47.63	2.95	11.97	1.43	1.58	1.63	0.5	0.75
EVM0002021	6	2.14	3.76	6.29	2.29	0.41	1.16	0.4	6.71	3.51	55.16	28.43	25.6
EVM0014635	5	9.9	7.59	11.57	2.04	0.91	2.05	9.81	11.1	10.5	10.16	13.28	30.69
EVM0016859	8	55.91	57.42	62.27	31.08	44.99	46.24	66.42	47.4	47.81	80.83	102.18	91.14
EVM0021607	2	0.08	0	0.02	0.18	0.17	0.08	0	0	0	0	0	0
EVM0007424	4	20.26	16.52	19.31	2.25	1.4	2.65	1.92	0.86	0.82	1.18	1.08	1.6
EVM0011271	4	33.9	13.33	18.09	1.27	1.25	1.34	2.55	1.72	3.2	1.79	1.28	1.61
EVM0002035	4	40.71	34.09	48.96	6.65	7.69	3.61	1.85	1.6	2.53	4.02	3.26	4.36
EVM0020055	2	0.16	0.33	1.13	0.49	0.83	0.47	0.08	0	0	0	0	0
EVM0024194	6	3.06	1.56	3.1	0.62	0.64	0.36	1.41	3.18	2.67	1.24	1.03	2.31
EVM0017097	8	107.19	18.55	94.41	46.99	64.56	121.86	0	57.81	54.17	135.87	0	206.79
EVM0015596	3	3.76	4.29	5.64	0.38	0.18	0.58	0.24	0.04	0.1	1.65	0.76	0.22
EVM0016622	8	200.21	182.55	211.85	36.08	31.41	40.53	123.38	195.8	170.15	300	358.05	316.61
EVM0013020	5	4.51	5.05	8.22	6.83	3.2	6.85	20.6	14.99	4.68	7.9	6.21	37.77
EVM0022552	6	6.76	2.15	5.57	0.63	0.3	0.28	0.38	0.96	0.72	1.01	2.11	2.1
EVM0017420	6	0.18	0.04	0.26	0.88	0.57	0.38	0.12	0.03	0.03	17.99	9.34	12.02
EVM0019467	4	23.05	16.5	28.33	3.53	2.63	2.17	5.3	3.18	2.9	4.31	2.87	4.66
EVM0012473	5	31.77	37.61	39.9	9.11	12.82	12.59	12.24	9.35	11.23	3.19	4.6	3.26
EVM0020694	8	126.11	108.97	149.88	21.08	10.98	22.45	45.66	47.9	52.78	108.34	170.23	195.85
EVM0013704	1	5.03	0.1	0.16	0	0	0	1.16	8.88	1.81	6.02	0.64	8.44
EVM0006967	8	477.73	250.75	260.35	768.49	1134.38	779.04	1805.88	3543.64	3341.06	1182.12	1337.06	2189.97
EVM0022466	5	45.98	21.89	24.83	31.02	24.9	24.29	62.99	42.57	38.87	30.19	80.59	26.9
EVM0012910	4	6.68	3.66	7.02	2.18	3.43	2.25	2.49	1.25	1.61	0.98	1.08	0.58
EVM0014714	8	567.84	451.89	587.58	30.52	18.85	32.22	68.72	31.59	14.25	36.69	79.99	106.18
EVM0014937	8	53.92	43.33	66.18	43.44	47.76	22.64	58.46	70.29	103	216.18	156.53	294.46
EVM0006893	3	2.61	2.48	2.87	1.1	1.09	0.87	0.11	0.05	0	0.02	0	0
EVM0014270	8	162.31	131.82	114.02	52.02	46.81	63.56	253.95	295.93	276.71	791.58	611.9	605.66
EVM0006732	3	0.21	0.19	0.11	0.18	0.69	0.22	0	0.03	0	0.03	0	0
EVM0022340	5	31.93	57.77	65.69	20.08	23.09	16.93	6.14	5.27	4.97	2.85	3.38	4.14
EVM0013242	4	13.29	15.58	16.77	4.74	3.9	6.5	4.11	2.52	4.36	0.76	0.91	0.67
EVM0007666	4	7.96	8.67	13.85	2.02	0.97	1.8	1.16	0.85	1.51	0.27	0.65	0.89
EVM0016971	8	35.61	20.03	20.67	23.12	31.28	30.88	69.13	88.81	96.99	148.15	68.34	71.86
EVM0008829	5	36.27	18.87	35.38	3.99	3.77	3.37	24.77	52.32	47.1	32.47	42.15	34.86
EVM0003812	5	14.99	15.43	17.2	5.93	7.94	11.88	19.11	14.95	12.04	47.62	47.38	49.49
EVM0020168	8	18.3	31.06	36.6	47.9	28.32	24.99	83.04	65.62	69.29	76.36	47.92	114.67
EVM0009671	2	95.51	93.26	122.09	69.41	48.93	13.14	0.46	1.29	3.11	0	0	0
EVM0016542	6	4.73	1.25	2.49	2.36	1.58	2	9.61	14.21	14.09	12.64	18.18	16.37
EVM0006584	5	19.89	14.7	17.99	10.09	10.84	10.65	14.55	13.99	15.36	26.97	24.97	41.3
EVM0003514	5	9.56	4.91	7.23	10	11.71	13.99	9.71	15.19	15.19	4.5	5.35	11.77
EVM0021470	6	5.87	5.55	1.77	2.52	1.72	0.42	5.74	6.41	6.21	7.74	7.44	16.23
EVM0006405	6	0.24	2.65	1.27	0.96	4.33	0.83	0.18	6.18	5.69	14.53	9.91	25.85
EVM0016109	3	1.05	0.24	0.43	2.23	3.26	0.34	7.67	0.07	0	0	0	0.19
EVM0020182	8	378.66	525.78	489.59	218.24	187.81	238.53	27.16	21.13	30.37	52.88	30.17	68.83
EVM0018795	5	6.21	3.41	2.73	4.9	17.28	8.67	12.94	12.38	19.6	28.92	23.85	28.42
EVM0010788	5	19.54	14.56	16.18	1.47	1.23	1.68	7.32	5.46	6.41	8.04	10.03	10.6
EVM0018926	8	69.15	60.02	79	97.65	149.9	42.24	34.26	28.05	34.05	38.31	50.55	61.55
EVM0022338	4	5.92	2.94	6.02	1.88	1.39	1.33	1.75	2	3.27	0.39	0.47	0.22
EVM0024241	4	3.46	0.81	1.24	3.43	1.45	1.14	0.82	3	3.76	0.78	0.46	0.2
EVM0005448	3	6.14	2.24	0.67	3.73	1.4	0.87	0.28	0.23	0	0.29	0.18	0
EVM0015406	8	9.09	0.05	1.27	8.34	4.68	14.01	203.66	951.45	792.94	223.62	513.35	390.68
EVM0008801	7	23.16	0.2	1.84	0	0	0	0	0	0	0.16	0	0
EVM0001368	3	5.47	3.42	5.82	2.14	2.87	0.82	1.23	0.36	0.86	0.05	0.09	0.33
EVM0005140	1	0	0	0.04	0	0	0	0.23	0.34	0.43	3.03	3.1	1.18
EVM0018954	5	35.19	30.4	37.04	28.92	33.9	29.83	44.65	19.52	19.69	24.78	35.09	22.11
EVM0018372	5	25.35	24.19	52.97	146.61	131.17	49.14	14.88	9.91	22.33	6.01	7.17	12.79
EVM0015091	6	5.2	1.75	4.69	0.95	0.22	0.69	2.1	3.94	2.02	0.69	1.83	6.01
EVM0008815	5	23.93	9.86	8.35	6.11	4.85	6.57	28.51	18.12	24.76	34.41	53.63	76.55
EVM0011873	8	58.38	38.99	51.91	16.09	17.87	23.47	39.78	66.75	70.79	72.82	82	115.23
EVM0017392	8	39.17	32.65	37.08	44.16	43.27	27.53	40.61	47.38	61.34	58.72	56.14	36.33
EVM0018690	2	346.98	372.75	373.52	2.59	2.99	0.21	0	0	0	0	0	0
EVM0015198	4	22.64	18.25	27.68	6.27	5.6	6.28	4.37	5.8	5.53	1.93	1.43	1.39
EVM0016812	6	7.9	0.12	0.97	2.6	5.21	5.56	7.79	1.82	4.63	9.05	12.63	1.28
EVM0018336	6	1.99	1.42	1.88	1.18	1.34	1.42	2.62	4.1	4.09	11.19	2.42	24.47
EVM0015486	4	21.14	15.41	28.26	5.41	4.85	2.28	1.09	0.89	0.49	0.16	0.08	0
EVM0001447	3	0.93	1.04	0.74	1.24	1.56	0.27	0.27	0.71	0.66	0	0	0.05
EVM0019923	4	225.35	197.08	254.98	27.26	18.9	31.62	2.76	0.99	0.4	0.49	0.92	0.3
EVM0002855	4	7.77	8.9	7.82	3.86	3.89	4.54	3.56	1.84	1.54	1.82	2.62	3.86
EVM0023695	3	0.14	0.15	0.15	0.26	0.04	0.09	0.01	0.01	0	0.11	0.03	0.03
EVM0009380	5	19.57	16.69	19.04	6.37	7.02	4.89	4.57	2.93	4.53	3.1	3.54	8.1
EVM0019862	5	33.03	22.87	41.05	5.36	5.25	5.12	10.75	12.95	23.36	15.51	12.17	15.39
EVM0023732	3	4.87	4.79	5.28	1.36	1.84	2.21	0.87	0.42	0.61	0.17	0.09	0.16
EVM0009003	2	16.94	8.26	24.9	0.16	0.32	0.09	0	0	0	0	0	0
EVM0018168	4	38.86	34.83	30.31	12.9	15.14	11.63	9.58	5.34	5.14	2.84	2.5	1.71
EVM0023689	4	16.39	14.28	19.4	2.93	2.43	3.24	1.57	0.54	0.67	0.31	0.14	0.05
EVM0011720	7	1.79	0	0	0.65	2.43	0.33	0	0	0	0.09	0.16	0.16
EVM0021847	8	12.27	17.03	35.79	21.88	18.69	25.51	68.61	132.82	156.53	192.24	280.79	348.67
EVM0001000	6	2.28	1.34	1.5	1.91	1.99	1.74	5.14	4.7	5.42	2.68	3.92	2.01
EVM0002365	6	1.01	0.65	0.76	0.36	0.86	0.44	0.96	0.66	0.83	2.51	1.4	3.16
EVM0024328	5	21.25	1.96	2.83	0.85	0.7	0.62	87.6	286.76	375.51	111.76	62.43	42.12
EVM0018642	5	30.77	26.96	27.6	9.49	10.68	8.89	7.19	3.01	4.1	19.25	20.12	16.21
EVM0008401	3	0.28	0.11	0.15	0	0.03	0	0.11	1.17	0.67	0.04	0.11	0
EVM0019028	4	8.59	10.04	7.41	6.1	7.85	5.21	2.39	1.14	0.85	0.25	0.6	0.18
EVM0016621	6	4.1	1.56	5.53	0.37	0.16	0.3	1.24	0.79	1.5	9.56	4.71	1.74
EVM0005075	4	12.59	8.23	7.26	1.7	2.3	2.62	0.73	0.67	0.67	0.23	0.78	2.26
EVM0024450	8	595.1	777.07	889.06	283.47	317.47	403.52	68.34	49.51	51.14	43.85	48.02	18.85
EVM0009825	2	0.49	0.17	2.85	0.29	0.67	1.58	0.07	0.1	0.23	0	0	0
EVM0016248	5	25.33	14.76	15	16.57	19.88	15.87	29.62	38.99	43.22	21.83	14.12	16.46
EVM0003668	5	43.23	0.2	4.38	25.15	21.33	22.03	11.21	34.89	31.9	57.05	74.97	70.6
EVM0009452	8	392.55	403.56	718.27	20.66	14.06	23.27	71.77	54.13	57.32	43.46	52.04	57.69
EVM0012245	6	0.11	0.04	0.04	0	0	0.16	0.28	2.14	1.46	1.17	1.62	2.09
EVM0000716	3	4.89	4.9	2.24	0.42	0.6	0.63	0.45	0.1	0.15	0.21	0.64	0.44
EVM0015219	5	18.73	20.45	19.44	33.78	28.94	16.18	15.62	23.09	29.09	18.63	15.56	11.83
EVM0009567	4	11.98	8.74	12.09	1.5	0.88	1.81	0.78	0.37	0.49	0.28	0.17	0.46
EVM0005837	3	2.13	2.27	4.12	0.78	1.1	0.63	0.28	0.66	0.45	0.22	0.62	1.15
EVM0009670	4	31.65	20.46	32.61	7.52	5.35	4.23	6.46	5.62	2.25	2.39	1.85	1.7
EVM0023880	5	11.32	7.84	9.04	3.66	2.44	3.78	3.67	3.4	3.86	5.41	9.47	9.55
EVM0002960	6	1.57	0	0	0.05	0	0	0.79	10.02	27.55	3.02	2.12	2.64
EVM0006668	4	21.48	30.48	41.87	11.68	14.29	7.93	1.51	0.08	0.36	0.27	0.03	0.28
EVM0006298	4	5.28	6.07	18.79	1.21	1.75	0.85	0.94	6.42	5.88	0.9	1.75	1.16
EVM0008245	6	2.56	0	1.05	2.85	1.72	2.17	4.26	5.5	9.76	12.58	2.18	10.72
EVM0000859	4	17.26	9.8	12.27	2.56	4.66	4.09	0.29	0.22	0.35	1.82	1.29	0.45
EVM0019300	5	28.41	21.45	22.62	11.64	15.89	13.14	11.84	4.91	4.83	6.69	3.56	1.87
EVM0002099	5	16	9.96	15.19	13.07	8.06	6.42	21.18	29.78	46.58	39.35	28.29	75.4
EVM0010735	4	45.4	32.26	42.63	3.71	2.44	2.93	3.16	1.53	1.76	0.03	0.12	0.04
EVM0011317	8	158.93	54.24	77	11.59	7.24	9.42	35.14	48.31	33.96	57.46	90.43	98.42
EVM0017461	4	8.66	6.37	9.96	1.75	1.92	2.41	6.65	5.08	6.38	1.94	3.08	3.22
EVM0016993	5	5.32	5.31	7.43	44.31	19.84	48.63	94.08	108.58	77.19	19.52	28.48	14.29
EVM0002125	4	11.75	11.72	12.51	4.08	4.1	4.91	2.65	2.48	2.63	1.29	1.23	1.24
EVM0017475	8	42.26	26.18	39.93	17.32	18.05	20.74	56.05	58.61	60.82	59.71	56.96	64.44
EVM0017109	5	34.87	39.58	31.34	13.27	12.22	16.1	9.34	9.6	10.11	2.31	5.86	2.96
EVM0016047	5	16.07	11.83	17.32	3.37	2.96	3.47	10.03	13.11	10.7	15.34	20.28	19.21
EVM0011192	5	12.93	16.4	18.05	6.4	5.89	6.56	18.89	29.58	34.67	99.99	55.15	94.84
EVM0010721	3	23.3	19.22	34.93	0.19	0.21	0.23	0.5	0.53	0.8	0.03	0.37	0.25
EVM0009585	5	17.76	8.5	9.19	4.34	2.58	3.25	10.11	13.31	12.64	31.65	25.15	45.3
EVM0023138	6	6.68	3.18	5.08	1.63	1.24	1.96	4.15	6.9	6.77	19.65	20.23	26.56
EVM0022939	3	8.17	6.97	8.09	1.05	0.69	0.4	0.27	0.27	0.12	0.46	0.76	0.12
EVM0024242	3	1.22	4.49	4.92	0	0.07	0.08	0.58	23.27	23.92	0	0	0.08
EVM0003430	3	7.45	3.89	10.19	0.04	0.02	0.03	0.13	0.15	0.16	0.18	0.05	0.06
EVM0013061	4	9.36	8.12	11.31	2.02	1.95	2.56	5.62	6.42	5.59	1.4	3.77	2.69
EVM0024008	2	10.06	7.89	11.74	1.89	2.99	2.8	1	0.36	0.31	0	0	0
EVM0020244	6	0.22	0	0	0.18	0	0	1.89	1.14	3.41	12.14	1.9	9.3
EVM0001794	4	22.1	16.55	18.14	2.03	1.89	0.05	2.67	1.09	1.6	0.5	0.46	0.06
EVM0009606	3	1.28	1.98	2.31	1.7	1.24	0.84	0.41	0	0	0.61	1.4	3.02
EVM0003059	3	0.17	0	0.07	0	0.04	0.04	0.36	0.27	1.04	0.13	0.13	0.61
EVM0001285	8	483.26	464.6	774.32	218.21	178.06	307.26	131.64	127.3	111.24	130.86	86.86	118.27
EVM0011400	5	31.76	29.41	28.4	9.59	6.58	6.99	13.06	16.68	18.58	37.61	41.2	42.53
EVM0000939	4	38.66	29.58	50.86	7.54	14.94	12.38	1.98	1.72	1.37	2.12	2.18	0.85
EVM0000570	5	17.27	12.45	13.74	6.4	4.52	5.88	8.04	8.57	7.96	1.96	4.53	3.65
EVM0016226	3	3.32	12.85	16.52	1.72	1.9	2.43	0.07	0	0	0	0.03	0.04
EVM0001400	4	16.88	12.63	15.22	5.35	4.79	5.5	6.54	5.29	4.64	0.53	0.93	0.3
EVM0014915	5	58.01	43.6	49.65	36.97	40.32	19.84	22.05	9.71	7.15	12.1	7.54	7.65
EVM0010368	4	21.36	16.36	25	1.68	3	2.63	3.31	2.68	1.71	1.17	2.18	1.41
EVM0016529	4	30.45	26.69	24.25	2.24	2.19	1.21	2.28	0.89	1.96	0.5	1.69	2.09
EVM0011823	5	15.03	15.46	15	7.27	10.22	9.63	4.83	5.25	3.7	2.9	5.61	9.16
EVM0015972	5	22.78	19.71	25.08	3.52	2.33	3.77	6.09	4.91	3.93	4.38	8.22	10.46
EVM0021425	5	11.66	7.77	7.89	3.93	3.95	4.35	6.94	15.97	17.39	6.1	6.73	6.25
EVM0016402	4	13.71	9.73	11.68	8.18	9.71	6.87	4.29	4.38	5.78	2.26	2.52	4.27
EVM0010939	3	0.49	0.02	0.08	0.05	0.03	0.01	0.16	0.26	0.36	0.06	0.04	0.04
EVM0013598	2	2.74	0.42	1.88	0.12	0.15	0.17	0.02	0	0	0	0	0
EVM0009979	6	13.68	1.1	0.79	0.46	0.28	0.25	2.57	8.32	9.51	0.84	1.34	1.67
EVM0009115	5	51.79	31.66	39.97	7.67	5.37	7.57	13.57	14.56	16.84	19.57	36.19	36.21
EVM0022353	3	6.46	4.47	9.32	0.09	0	0	0.07	0.31	0.21	0.22	0.11	0.03
EVM0021210	5	77.63	53.93	54	38	32.62	27.3	16.96	7.12	10.23	2.06	1.4	1.57
EVM0000082	4	26.15	22.85	27.31	7.86	6.9	7.48	4.33	2.38	4.19	0.88	1.86	2.84
EVM0007994	8	56.54	43.4	69.14	108.73	75.95	129.12	288.09	304.23	289.46	126.91	194.55	169.83
EVM0021431	8	541.95	253.95	323.68	348.73	348.55	266.89	274.65	159.2	259.39	426.58	377.3	360.17
EVM0001547	6	5.82	0.21	0.21	0.07	0	0.08	0.24	0.35	0.9	15.83	3.42	1.52
EVM0010034	6	6.41	0.82	0.9	2.43	1.04	1.41	3.08	8.03	4.73	1.75	2.73	0.62
EVM0014505	4	9.93	10.08	10.69	3.76	2.4	3.16	3.62	3.22	3.76	1.75	1.39	2
EVM0018381	6	1.25	1.37	1.07	0.13	0.12	0	2.69	1.55	1.73	0.91	1.46	1.31
EVM0007964	4	23.32	58.02	59.29	8.69	3.15	7.95	2.17	0.6	0.68	0.51	0.43	0.31
EVM0017957	3	3.42	1.27	0	2.73	5.27	7.28	0.26	0.09	0.29	1.67	0.58	0.18
EVM0010006	2	6.44	4.84	8.1	0.08	0.14	0.22	0.03	0	0	0	0	0
EVM0010905	4	14.97	8.61	13.32	0.79	0.56	1.21	1.44	1.58	1.51	1.44	1.67	1.27
EVM0021667	5	6.16	7	4.39	8.22	8.31	8.81	5.63	33.62	39.16	3.11	15.3	3.31
EVM0019958	8	40.74	47.89	36.16	16.75	18.82	19.25	35.94	36.92	45.96	145.68	159.09	162.92
EVM0023648	5	22.11	18.46	12.84	12.96	12.37	17.03	26.98	22.89	31.11	33.02	13.55	30.25
EVM0021726	2	153.22	15.81	35.01	2.57	5.79	10.16	1.23	0.95	6.7	0	0	0
EVM0009879	5	36.93	22.79	25.96	7.5	6.28	7.46	26.58	26.52	22.95	104.29	83.02	114.79
EVM0019282	5	29.59	23.67	33.71	9.56	9.7	10.93	20.25	19.71	19.22	41.13	49.68	57.66
EVM0024123	6	0.7	0.07	0.41	0.19	0.12	0.46	0.18	0.57	0.19	3.59	0.31	1.53
EVM0021677	5	13.59	2.07	6.09	13.76	14.22	16.76	20.83	44.09	40.82	19.84	49.25	33.46
EVM0020585	2	5.64	0.15	1.38	0	0	0	0	0	0	0	0	0
EVM0020498	5	8.6	7.08	8.14	6.11	7.35	5.56	7.96	2.79	5.25	5.86	5.61	5.32
EVM0003625	5	13.97	5.53	7.59	4.05	2.84	3.1	7	12.69	10.8	5.36	10.9	16.35
EVM0021718	6	3.4	4.94	0.1	2.61	0.2	0.27	0.99	0.43	0.19	1.56	2.51	5.16
EVM0020138	4	8.75	4.25	8.84	2.2	1.96	1.38	1.31	0.78	1.44	0.28	0.23	0.18
EVM0016743	5	18.6	4.78	16.44	10.08	13.16	12.28	1.92	10.45	5.72	1.38	3.51	9.2
EVM0019676	5	18.36	13.41	17.71	4.5	3.09	4.09	6.55	6.6	6.86	8.96	14.05	19.22
EVM0011904	5	42.34	30.31	33.73	5.89	7.21	9.61	13.37	14.98	20.2	67.2	40.39	113.55
EVM0008454	4	14.5	10.63	14.32	6.61	5.71	2.37	1.08	1.18	1.97	5.96	7.28	4.07
EVM0011885	5	45.4	49.55	52.87	16.05	12.03	4.91	5.52	3.54	3.81	3.27	7.28	5.87
EVM0024133	4	18	21.31	57.39	11.06	9.16	7.46	4.57	0.93	1.1	0.09	0.6	0
EVM0023449	6	8.66	9.54	12.86	0.33	1.83	0.7	1.66	3.43	1.95	3.44	9.7	2.18
EVM0016299	4	18.29	12.94	17.35	2.46	2.39	2.25	3.99	3.89	4.25	2.04	3.64	3.66
EVM0020472	4	10.34	7.38	10.77	4.49	4.73	3.63	2.23	1.75	2.2	0.42	0.85	0.54
EVM0010418	4	52.12	40.96	21.74	67.81	90.41	34.99	5.15	2.34	3.17	2.17	0.47	0
EVM0017665	5	80.55	73.02	77.28	9.77	2.64	6.67	18.85	23.87	27.96	11.92	22.07	7.65
EVM0012022	4	38.74	23.67	23.83	6.67	6.39	7.22	6.23	1.44	2.3	0.69	1.47	0.67
EVM0011175	8	242.37	229.89	436.63	32.32	23.77	39.64	55.34	25.69	42.8	19.8	45.04	34.02
EVM0018651	4	8.77	7.43	9.96	4.46	4.49	5.82	2.32	1.6	1.85	0.49	1.85	0.86
EVM0004002	5	117.98	51.51	94.45	32.68	32.77	37.9	17.22	18.61	22.77	0.77	2.28	0.45
EVM0013768	6	0.94	0.37	0.75	2.77	3.91	6.58	20.58	22.01	23.88	4.5	10.73	9.45
EVM0022967	4	5.91	7.63	6.53	4.35	3.4	2	1.39	1.09	0.67	2.86	1.98	2.08
EVM0012968	7	33.77	16.48	21.61	0.75	0.73	0.39	0	0	0	0	0.03	0
EVM0005773	5	31.72	26.81	26.69	15.64	14.02	18.15	36.38	25.84	27.53	58.57	66.36	66.95
EVM0008740	1	0.18	0	0	0	0	0	0.04	0	0.04	1.08	0.52	0.92
EVM0017077	3	10.78	15.21	31.14	0.26	0.63	0.85	0.3	0.52	0.64	0	0	0.11
EVM0004488	5	10.9	7.92	12.84	3.76	4.14	5.76	12.7	13.48	15.89	7.72	10.41	18.82
EVM0023447	4	22.13	18.11	19.32	2.29	1.45	3.21	4.01	2.86	4.08	0.8	1.86	1.42
EVM0008990	6	12.85	6.67	12.59	1.8	1.34	2.05	3.77	4.68	3.72	3.28	5.28	4.27
EVM0012952	4	22.1	22.45	21.81	5.04	3.62	2.86	3.05	1.78	2.68	2.6	2.74	3.09
EVM0017810	6	0.07	0.29	0.2	0	0.49	0.73	0.22	0.46	0.73	1.11	1.26	3.07
EVM0014320	5	57.53	55.23	64.9	27.2	24.68	31.97	31.66	43.68	45.83	11.38	13.24	17.57
EVM0022462	4	35.6	43.15	34.22	35.79	35.09	30.31	20.22	9.4	7.22	1.04	1.85	0.68
EVM0019424	5	21.74	11.11	13.96	2.76	4.83	5.43	9.22	9.3	5.55	4.1	5.52	4.01
EVM0005539	5	31.41	15.72	16.7	5.5	5.29	3.66	16.9	27.47	34.76	31.25	27.33	52.3
EVM0011214	4	33.99	25.74	38.52	6.09	5.1	10.13	15.4	20.1	20.8	0.1	3.87	0.54
EVM0002472	6	2.53	2.33	2.75	2.1	1.22	2.85	5.92	8.09	13.18	24.81	12.98	24.7
EVM0023597	3	1.21	1.38	2.47	2.19	3.01	0.72	2.83	0	0.31	0.3	0.14	0.28
EVM0023002	3	0	0.17	0.36	0.2	0.23	0.24	0.15	0.46	0.35	2.02	0.84	0.93
EVM0017295	3	2.87	1.1	5.01	2.42	1.61	1.9	0.13	0.48	0.33	0.04	0.38	0.57
EVM0017566	3	1.52	2.26	3.99	0.51	0.28	0.05	0.11	0	0.05	0	0	0.03
EVM0004177	4	7.62	0.74	9.05	2.82	6.65	5.77	3.6	12.72	13.69	1.71	0.31	1.18
EVM0022237	4	1.76	2.93	0.97	13.26	8.22	19.7	6.65	2.63	2.08	0.16	0.16	0.44
EVM0016952	4	38.66	2.58	0.56	21.84	3.58	0.16	0.47	8	5.06	0.18	0.04	0.04
EVM0004054	5	35.92	31.76	43.65	15.71	13.52	16.71	14.62	13.36	13.17	32.56	33.69	51.36
EVM0011441	6	11.23	7.92	10.86	1.09	0.77	2.19	2.79	2.62	2.98	1.71	3.9	7.09
EVM0014667	5	12.1	5.71	8.82	2.77	1.6	2.33	4.13	5.24	5.25	26.89	36.77	34.91
EVM0013689	4	16.12	3.74	15.42	1.34	2.07	1.06	0.53	1.03	1.11	0.19	0.41	0.42
EVM0006121	4	7.84	9.4	8.59	2.02	2.21	1.88	0.4	0.25	0.36	0.58	0.06	0.29
EVM0002019	6	0.11	0	0.04	0.09	0.14	0.07	6.57	27.9	28.88	75.32	36.72	41.64
EVM0016909	5	15.52	15.47	18.1	2.47	1.57	3.34	6.29	8.33	7.94	11.41	12.56	8.84
EVM0013695	4	8.15	6.72	8.25	2.28	2.68	2.42	1.62	1.04	2.21	0.23	0.27	0.58
EVM0023792	5	22.8	24.28	18.19	23.53	17.27	11.51	16.44	5.62	7.89	6.61	3.1	2.31
EVM0003035	5	22.43	57.68	65.75	28.19	47.99	39.45	43.47	32.96	46.5	9.58	25.18	22.63
EVM0014506	6	10.16	1.25	2.19	1.89	2.31	1.9	9.32	20.36	23.2	1.51	1.09	2.47
EVM0018906	5	36.61	29.22	33.79	4.13	2.66	3.73	3.93	3.84	6.09	3.66	5.55	13.42
EVM0006135	5	10.7	5.06	8.11	3.4	3.13	5.39	8.12	7.51	6.48	16.18	28.54	28.14
EVM0004165	4	3.98	3.1	3.53	3.3	1.59	1.53	1.18	0.57	0.7	0.55	0.16	0.39
EVM0005164	8	136.04	41.68	142.66	77.52	32.68	71.46	19.19	24.41	21.62	53.01	14.34	108.52
EVM0020299	3	2.92	0.41	2.11	2.31	0.91	1.31	0.52	0.41	0.31	0.46	0.35	0.29
EVM0007443	6	1.57	0.57	1.11	2.91	3.33	2.63	5.79	6.28	7.39	5.28	5.2	6.49
EVM0003882	4	5.86	1.88	2.75	3.57	4.23	2.16	2.41	1.14	1.71	1.17	1.01	0.56
EVM0004914	6	8.56	6.23	8.5	0.74	0.77	0.33	1.11	2.32	1.75	3.28	4.69	0.27
EVM0017718	8	659.6	704.05	653.94	328.05	345.95	209.92	154.65	64.51	83.87	167.49	93.71	119.82
EVM0006508	8	101.55	79.05	121.74	16.65	13.7	16	46.3	74.99	74.68	42.47	33.67	19.15
EVM0004577	4	174.15	164.8	175.68	32.01	33.26	48.49	1.6	0.43	0.66	2.74	5.02	1.21
EVM0007315	1	0	0	0	0	0	0	0	0	0	0.65	0.11	0.08
EVM0021358	8	151.32	121.83	90.39	30.41	18.17	16.53	41.7	69.63	66.2	60.32	50.63	121.59
EVM0010482	5	154.07	169.15	190.1	33.74	36.19	31.68	32.19	16.31	25.14	4.06	4.45	3.13
EVM0016744	5	22.03	16.73	23.19	11.18	14.22	9.11	50.03	50.14	75.21	30.59	40.7	53.14
EVM0002309	3	10.78	6.98	16.9	1.37	1.15	1.33	0.34	0.33	0.1	0.02	0.07	0.13
EVM0023343	6	3.72	1.61	2.35	1.58	1.34	1.38	1.52	2.06	3.11	1.55	0.72	0.68
EVM0004962	2	28.16	9.72	17.33	2.57	0	0.36	0	0	0	0	0	0
EVM0015503	5	22.94	14.56	16.68	11.64	11	15.37	32.76	32.17	36.28	25.91	34.65	29.69
EVM0004347	5	9.05	10.33	30.96	16.71	9.68	23.5	5.29	8.47	12.16	5.27	1.85	11.05
EVM0013318	5	58.11	44.65	84.9	11.96	9	18.07	11.67	12.14	13.11	5.01	4.75	2.56
EVM0006189	4	36.85	26.39	47.61	7.3	7.55	7.69	3.91	3.07	3.27	1.25	2.9	3.8
EVM0001722	5	41.96	32.09	32.37	30.79	37.52	20.52	14.41	11.9	16.84	8.2	12.94	11.74
EVM0006094	5	23.17	17.63	21.52	4.71	3.6	4.43	26.78	60.44	63.2	386.28	172.85	192.89
EVM0003180	5	23.22	11.83	18.11	10.96	11.71	10.71	36.54	44.03	61.28	65.24	45.22	88.08
EVM0005051	4	7.78	16	15.43	6.93	6.49	6.87	1.4	1.12	0.82	0.58	0.37	0.49
EVM0001004	6	1.84	0.66	2.59	0.52	0.32	0.54	3.66	5.27	6.04	0.47	1.15	0.1
EVM0017254	8	558.81	548.89	525.94	133.16	177.96	140.72	177.68	141.72	165.19	59.92	68.66	44.22
EVM0013720	6	7.54	9.34	6.89	4.68	4.16	4.44	2.22	2.62	2.88	10.02	4.84	5.15
EVM0003745	3	0.24	1.71	1.55	0.03	0.05	0.08	0	0.02	0.05	0.02	0	0
EVM0023260	5	44.42	46.72	61.23	25.44	28.79	19.39	24.69	18.34	25.58	8.54	8.53	5.47
EVM0011790	8	215.28	242.71	273.08	67.95	67.07	62.1	32.09	30.63	39.09	9.28	19.1	11.5
EVM0020746	5	4.37	2.61	2.31	1.32	2.13	2.78	23.93	26.53	22.4	20.34	28.14	22.7
EVM0009815	5	21.51	18.29	25.81	6.72	5.63	6.85	15.56	21.68	20.07	8.68	14.75	16.06
EVM0009304	7	10.39	11.89	8.7	0	1.37	1.04	0	0	0	1.19	0.94	0
EVM0003573	5	26.63	24.13	24.37	38.98	37.37	8.59	28.55	11.95	40.52	15.01	11.85	24.37
EVM0002000	5	19.68	12.4	18.1	38	46.99	30.68	35	39.66	40.27	19.9	31.35	23.71
EVM0005716	5	11	0.27	0.22	0.83	0.72	0.72	15.04	72.43	90.12	104.07	37.14	59.41
EVM0006321	5	44.01	22.01	29.07	10.34	4.69	9.1	20.76	26.8	27.51	51.38	80.78	77.06
EVM0020030	4	10.44	6.88	9.47	2.59	1.82	2.22	2.55	2.28	3.05	1.1	1.43	0.92
EVM0010425	6	3.07	0	0.6	2.95	2.64	1.82	9.77	7.27	10.06	1.79	1.3	5.37
EVM0012275	5	9.08	7.26	8.79	10.83	10.82	12.91	6.56	9.75	11.89	13.65	13.89	19.14
EVM0020554	3	0.89	0.57	1.09	4.76	4.48	4.47	1.59	0.29	0.4	0.28	0.51	0.39
EVM0005566	8	58.98	28.4	33.01	74.66	51.17	24.81	58.59	75.64	101.61	41.45	89.57	146.95
EVM0009285	8	719.27	1180.51	861.7	344.28	98.74	140	299.61	161.61	138.74	26.91	17.76	14.23
EVM0021528	5	30.43	21.86	23.22	11.41	11.56	12.3	11.53	10.04	8.23	4.2	4.12	4.63
EVM0020712	8	3698.83	5602.1	2169.27	26611.5	34061.7	16040.5	13876.7	14419.5	16458.5	14352.9	10702.5	19523
EVM0003115	5	31.45	21.48	27.1	6.61	3.56	5.67	16.6	15.28	14.16	21.86	40.01	39.89
EVM0012449	5	116.85	13.27	11.83	5.2	1.51	3.51	17.31	38.16	25.06	40.23	78.76	55.78
EVM0001861	4	7.63	6.79	3.92	4.54	2.76	2.81	0.4	1.04	0.55	1.07	0.55	0.41
EVM0018604	8	116.72	104.93	93.26	83.1	93.63	59.38	108.67	77.63	89.97	140.38	114.89	116.22
EVM0013866	2	0	0.14	0.1	0.29	0.31	0.5	0	0	0	0	0	0
EVM0005318	4	6.57	5.97	9.46	4.08	6.14	2.59	1.74	1.1	1.19	0.23	0.72	0.4
EVM0019147	4	10.22	9.85	11.12	5.76	6.47	9.17	4.38	3.18	2.92	2.6	5.91	5.62
EVM0019056	4	16.38	18.48	23.75	8.63	3.2	1.81	1.92	1.24	2.32	0.47	0.17	0.72
EVM0010584	8	2486.81	1355.91	1408.92	4536.98	2471.16	805.1	842.77	559.62	980.71	560.47	531.78	433.58
EVM0019557	4	14.37	12.38	14.34	6.89	5.97	4.07	3.59	2.9	2.68	0.58	1.24	0.66
EVM0020461	6	2.23	3.12	2.77	5.89	6.11	1.4	8.07	8.61	11.69	9.34	8.05	13.41
EVM0001875	4	23.26	20.9	11.66	2.62	1.38	2.7	5.93	6.59	4.66	0.74	2.34	1.23
EVM0008694	5	14.27	13.41	9.11	3.16	3.65	3.37	10.23	9.39	9.45	8.66	8.98	6.02
EVM0019157	6	2.35	7.67	5.64	0.68	1.04	0.78	0.86	6.56	7.77	1.03	2.2	1.32
EVM0020980	3	0	0	0.04	0.28	0.17	0.56	0.32	0.6	0.26	0.09	0.03	0.04
EVM0003075	8	72.37	55.4	73.67	18.4	19.81	24.59	65.57	70.05	62.18	186.1	349.71	291.49
EVM0012715	6	0.99	3.38	1.93	2.4	5.09	2.6	7.22	1.57	3.25	2.85	0.31	0.39
EVM0008858	5	19.95	11.81	16.48	3.41	2.47	4.3	6.54	8.36	8.07	12.84	24.61	18.51
EVM0005119	5	22.95	16.18	15.98	5.43	3.77	5.82	14.37	14.77	14.66	11.3	22.97	27.58
EVM0016497	8	53.24	44.4	46.87	34.52	31.28	32.46	66.37	69.27	56.26	12.81	40.77	25.09
EVM0001324	5	28.22	32.53	26.26	16.4	12.25	11.74	9.23	5.58	5.47	3.64	2.79	2.8
EVM0014847	6	8.23	2.09	1.03	0.44	0.13	0.24	1.98	6.35	1.96	99.35	46.47	38.45
EVM0009279	4	44.79	35.47	43.2	3.26	2.81	3.62	3.64	3.99	3.02	1.45	0.82	0.37
EVM0020220	6	2.05	1.09	0.74	0.63	0.36	0.41	3.58	2.86	2.83	4.52	2.48	4.59
EVM0016868	6	8.97	3.47	2.83	0.81	0.46	0.4	1.29	3.96	2.16	6.35	6.16	6.17
EVM0004570	4	5.09	2.91	4.27	3.63	2.16	2.6	0.63	1.06	1.04	0.76	0.25	0.36
EVM0011404	2	12.28	10.03	29.37	1.35	1.15	0.35	0	0	0	0	0	0
EVM0018975	4	16.91	18.13	19.2	8.85	8.67	8.39	5.71	4.31	4.27	2.99	4.18	1.35
EVM0013542	4	9.52	7.27	9.45	2.41	1.92	2.6	4.75	3.75	5.47	1.06	1.75	0.82
EVM0005131	5	8.31	5.93	5.66	4.12	2.88	3.59	3.81	4.37	6.11	9.74	13.76	16.03
EVM0008348	4	30.74	22.39	35.61	2.68	3.9	3.79	5.09	4.04	4.67	1.03	1.81	1.54
EVM0001247	6	6.31	4.07	3.61	2.09	1.93	1.33	5.05	4.76	5.17	1.38	2.04	1.04
EVM0004674	4	9.4	6.92	11.05	2.29	3.2	2.6	1.49	0.61	0.53	0	0.08	0.19
EVM0008856	5	5.54	1	1.72	2.87	2.98	1.97	21.8	45.98	46.26	32.8	49.27	53.08
EVM0023047	4	20.18	16.99	20.57	2.88	2.46	3.62	1.82	1.36	1.29	0.88	0.91	0.46
EVM0005887	5	10.48	6.51	7.8	4.31	4.65	4.22	10.72	11.38	10.13	22.63	23.95	29.07
EVM0011437	3	9.03	0.95	4.45	0.1	0.19	0.05	0	0	0.05	0.12	0	0.06
EVM0002623	5	68.11	50.13	97.33	11.38	7.67	12.7	7.38	8.36	9.92	4.27	3.79	5.03
EVM0004980	4	22.24	14.86	26.73	1.96	0.77	0.64	2.77	0.24	0.38	0	0	0.23
EVM0002355	3	1.61	1.25	3.73	0	0.25	0.07	0.43	0.06	0	0	0.14	0
EVM0009975	4	22.49	18.03	25.75	3.1	2.81	2.4	2.11	1.2	1.17	0.81	1.51	0.81
EVM0000589	6	7.09	3.06	1.16	6.52	5.86	7.82	2.64	0.18	0.24	25.87	30.83	69.42
EVM0019843	2	1.19	4.93	9.82	3.36	0.82	0.54	0.09	0	0	0	0	0
EVM0004322	4	8.03	5.91	6.55	4.42	3.59	2.01	5.15	3.48	8.53	1.34	0.17	1.57
EVM0015640	8	25.93	5.02	5.43	9.87	45.25	65.99	110.36	158.42	479.84	1493.6	549.8	2776.84
EVM0016464	5	23.6	3.15	6.2	0.88	0.48	1.81	33.38	88.5	76.92	2.16	1.77	17.32
EVM0004318	5	14.42	15.64	18.12	10.68	12.62	15.26	13.72	11.57	13.74	6.17	13.07	9.92
EVM0008791	5	18.16	20.97	12.09	3.58	1.99	5.91	22.23	20.21	19.85	14.99	23.06	17.42
EVM0011064	6	2.53	0.48	0.81	0.33	0.24	0	0.38	0.18	0.75	7	5.37	0.37
EVM0010050	5	15.84	7.57	13.52	6.81	7.61	5.2	13.03	10.09	8.78	27.95	25.38	32.18
EVM0016190	5	56.3	31.32	44.79	14.82	14.22	19.95	34.72	29.59	32.95	98.42	93.64	88.74
EVM0007416	4	61.79	56.21	56.82	6.8	3.31	2.89	6.35	4.7	5.29	2.79	2.36	1.93
EVM0017219	4	23.09	16.17	26.77	10.82	22.81	13.53	5.97	0.3	0.72	0.68	0.65	1.24
EVM0007362	4	51.63	34.7	44.76	10.09	7.52	7.97	13.17	7.82	8.85	0.95	1.32	1.38
EVM0017727	3	10.53	4.14	2.16	3.21	3.79	1.74	0.11	1.13	0.62	0.45	0	0
EVM0017977	5	27.7	11.79	12.61	14.19	5.6	10.93	11.7	12.63	13.51	39.97	54.25	74.46
EVM0014857	3	4.06	1.74	1.99	3.15	2.33	0.56	0.13	0.1	0.22	0.52	0.49	0
EVM0012235	4	12.48	10.85	16.21	6.38	7.22	3.34	2.59	2.84	4.11	1.69	1.04	1.53
EVM0005026	3	4.66	3.29	3.06	0.24	0.49	0.37	0.79	0.17	0.44	0.22	0.04	0.09
EVM0019757	3	27.54	25.22	15.78	2.37	1.46	0	1.12	0	0	0.05	0	0
EVM0007630	6	13.94	11.65	14.14	0.96	0.86	0.87	4.37	2.86	2.99	2.65	3.23	5.49
EVM0017995	2	0.04	0	0.06	0.33	0.27	0.08	0.04	0.02	0.05	0	0	0
EVM0022140	6	0.63	4.44	0.99	1.92	1.06	1.24	14.66	47.44	51.33	1.27	1.6	5.12
EVM0015589	2	4.27	3.16	10.04	0.04	0	0.04	0	0.03	0	0	0	0
EVM0001380	4	20.23	19.75	30.04	2.09	2.18	1.46	2.34	1.37	1.01	0.15	0.32	0.17
EVM0017981	4	10.96	11.49	11.81	2.25	1.98	2.6	1.24	0.47	0.25	0.02	0.41	0.22
EVM0021135	4	12.61	10.47	9.63	3.08	2.24	2.25	1.58	1.38	1.98	0.21	0.35	0.13
EVM0014397	8	89.16	60.34	87.47	60.38	62.44	76.45	42.35	27.37	25.4	25.42	47.3	81.78
EVM0007563	6	12.56	7.01	8.63	1.97	1.74	2.31	5.21	6.7	6.68	3.13	4.6	8.13
EVM0006619	5	7.94	1.91	4.22	3.24	1.84	2.89	10.59	15.99	16.82	28.04	24.13	38.46
[truncated: 9,197 more rows]
