# Supplementary material for: Agronomic, physiological and transcriptional characteristics provide insights into fatty acid biosynthesis in yellowhorn (Xanthoceras sorbifolium Bunge) during fruit ripening
Source: Front Genet. 2024 Jan 31;15:1325484. doi: 10.3389/fgene.2024.1325484 (PMC10864670; doi:10.3389/fgene.2024.1325484)
Supplement: Supplementary file 1 [file DataSheet1.ZIP › supplementary figures and tables/Table S5 20 modules of genes using WGCNA method.xlsx]

## Sheet: sheet1
Table S5. The 20 modules of genes using WGCNA method
Gene ID	Module colors
EVM0000001	turquoise
EVM0000002	blue
EVM0000004	turquoise
EVM0000005	brown
EVM0000007	yellow
EVM0000008	pink
EVM0000009	blue
EVM0000011	turquoise
EVM0000013	blue
EVM0000014	brown
EVM0000016	midnightblue
EVM0000018	turquoise
EVM0000019	turquoise
EVM0000020	blue
EVM0000022	brown
EVM0000023	red
EVM0000024	salmon
EVM0000025	turquoise
EVM0000026	brown
EVM0000027	red
EVM0000028	blue
EVM0000029	green
EVM0000030	blue
EVM0000031	turquoise
EVM0000032	blue
EVM0000033	turquoise
EVM0000034	turquoise
EVM0000035	turquoise
EVM0000036	red
EVM0000038	turquoise
EVM0000039	turquoise
EVM0000040	turquoise
EVM0000041	turquoise
EVM0000042	turquoise
EVM0000043	turquoise
EVM0000044	red
EVM0000045	red
EVM0000046	blue
EVM0000047	turquoise
EVM0000048	blue
EVM0000049	turquoise
EVM0000050	turquoise
EVM0000051	brown
EVM0000052	turquoise
EVM0000055	turquoise
EVM0000056	magenta
EVM0000058	blue
EVM0000059	turquoise
EVM0000062	turquoise
EVM0000065	blue
EVM0000067	turquoise
EVM0000068	turquoise
EVM0000069	turquoise
EVM0000070	green
EVM0000071	turquoise
EVM0000073	turquoise
EVM0000075	turquoise
EVM0000077	turquoise
EVM0000078	turquoise
EVM0000079	turquoise
EVM0000080	pink
EVM0000081	turquoise
EVM0000082	turquoise
EVM0000083	turquoise
EVM0000084	yellow
EVM0000085	turquoise
EVM0000086	turquoise
EVM0000087	turquoise
EVM0000091	purple
EVM0000092	turquoise
EVM0000093	turquoise
EVM0000094	red
EVM0000095	yellow
EVM0000096	grey60
EVM0000098	turquoise
EVM0000099	turquoise
EVM0000102	turquoise
EVM0000104	turquoise
EVM0000105	turquoise
EVM0000106	brown
EVM0000109	green
EVM0000110	turquoise
EVM0000111	turquoise
EVM0000112	midnightblue
EVM0000113	turquoise
EVM0000114	turquoise
EVM0000116	blue
EVM0000117	purple
EVM0000118	turquoise
EVM0000119	turquoise
EVM0000120	turquoise
EVM0000121	yellow
EVM0000122	brown
EVM0000123	blue
EVM0000124	turquoise
EVM0000125	green
EVM0000128	turquoise
EVM0000129	pink
EVM0000132	turquoise
EVM0000134	black
EVM0000137	turquoise
EVM0000138	yellow
EVM0000140	turquoise
EVM0000143	turquoise
EVM0000144	turquoise
EVM0000145	yellow
EVM0000146	turquoise
EVM0000147	turquoise
EVM0000148	blue
EVM0000149	tan
EVM0000151	grey60
EVM0000152	turquoise
EVM0000153	turquoise
EVM0000154	turquoise
EVM0000159	turquoise
EVM0000160	yellow
EVM0000162	brown
EVM0000163	blue
EVM0000164	brown
EVM0000165	purple
EVM0000167	turquoise
EVM0000168	brown
EVM0000169	turquoise
EVM0000170	black
EVM0000171	red
EVM0000172	turquoise
EVM0000173	turquoise
EVM0000174	brown
EVM0000177	pink
EVM0000178	turquoise
EVM0000179	blue
EVM0000181	turquoise
EVM0000182	brown
EVM0000184	turquoise
EVM0000185	turquoise
EVM0000186	purple
EVM0000187	black
EVM0000188	turquoise
EVM0000189	brown
EVM0000190	turquoise
EVM0000191	brown
EVM0000194	turquoise
EVM0000195	turquoise
EVM0000196	pink
EVM0000197	turquoise
EVM0000198	turquoise
EVM0000200	yellow
EVM0000202	salmon
EVM0000204	blue
EVM0000205	blue
EVM0000206	brown
EVM0000207	turquoise
EVM0000208	green
EVM0000209	turquoise
EVM0000211	yellow
EVM0000212	midnightblue
EVM0000213	blue
EVM0000214	turquoise
EVM0000215	turquoise
EVM0000216	turquoise
EVM0000218	turquoise
EVM0000219	magenta
EVM0000220	turquoise
EVM0000221	turquoise
EVM0000222	turquoise
EVM0000223	turquoise
EVM0000224	brown
EVM0000225	turquoise
EVM0000226	turquoise
EVM0000227	turquoise
EVM0000228	turquoise
EVM0000229	turquoise
EVM0000230	blue
EVM0000231	turquoise
EVM0000232	green
EVM0000233	green
EVM0000234	black
EVM0000235	black
EVM0000236	red
EVM0000237	turquoise
EVM0000238	turquoise
EVM0000240	brown
EVM0000241	turquoise
EVM0000242	salmon
EVM0000243	turquoise
EVM0000244	turquoise
EVM0000245	green
EVM0000246	black
EVM0000247	turquoise
EVM0000248	turquoise
EVM0000249	midnightblue
EVM0000250	brown
EVM0000252	turquoise
EVM0000253	turquoise
EVM0000254	pink
EVM0000255	greenyellow
EVM0000257	turquoise
EVM0000258	pink
EVM0000259	green
EVM0000260	yellow
EVM0000262	turquoise
EVM0000263	brown
EVM0000264	midnightblue
EVM0000265	green
EVM0000266	turquoise
EVM0000267	yellow
EVM0000268	turquoise
EVM0000269	turquoise
EVM0000271	turquoise
EVM0000272	brown
EVM0000273	turquoise
EVM0000274	turquoise
EVM0000275	turquoise
EVM0000277	turquoise
EVM0000278	pink
EVM0000279	pink
EVM0000280	brown
EVM0000282	blue
EVM0000283	turquoise
EVM0000284	turquoise
EVM0000285	turquoise
EVM0000286	turquoise
EVM0000287	red
EVM0000288	red
EVM0000289	yellow
EVM0000290	red
EVM0000293	turquoise
EVM0000294	turquoise
EVM0000296	blue
EVM0000297	turquoise
EVM0000298	yellow
EVM0000299	blue
EVM0000300	purple
EVM0000301	turquoise
EVM0000302	turquoise
EVM0000303	turquoise
EVM0000304	blue
EVM0000305	turquoise
EVM0000307	blue
EVM0000308	turquoise
EVM0000309	turquoise
EVM0000310	turquoise
EVM0000311	turquoise
EVM0000312	greenyellow
EVM0000313	blue
EVM0000314	turquoise
EVM0000315	lightgreen
EVM0000316	turquoise
EVM0000317	turquoise
EVM0000318	turquoise
EVM0000319	turquoise
EVM0000320	blue
EVM0000321	turquoise
EVM0000322	green
EVM0000323	turquoise
EVM0000324	pink
EVM0000325	turquoise
EVM0000326	red
EVM0000327	turquoise
EVM0000328	blue
EVM0000329	turquoise
EVM0000330	blue
EVM0000331	turquoise
EVM0000332	turquoise
EVM0000333	turquoise
EVM0000334	turquoise
EVM0000336	turquoise
EVM0000337	turquoise
EVM0000338	yellow
EVM0000339	black
EVM0000341	blue
EVM0000342	turquoise
EVM0000344	turquoise
EVM0000345	turquoise
EVM0000347	turquoise
EVM0000349	yellow
EVM0000350	turquoise
EVM0000351	turquoise
EVM0000352	lightcyan
EVM0000353	turquoise
EVM0000354	turquoise
EVM0000356	yellow
EVM0000358	tan
EVM0000359	turquoise
EVM0000360	brown
EVM0000361	turquoise
EVM0000362	turquoise
EVM0000363	turquoise
EVM0000364	turquoise
EVM0000365	blue
EVM0000366	turquoise
EVM0000367	turquoise
EVM0000368	brown
EVM0000369	green
EVM0000370	brown
EVM0000371	blue
EVM0000372	purple
EVM0000373	brown
EVM0000374	magenta
EVM0000375	turquoise
EVM0000376	turquoise
EVM0000377	turquoise
EVM0000379	brown
EVM0000380	turquoise
EVM0000381	turquoise
EVM0000382	brown
EVM0000383	turquoise
EVM0000384	turquoise
EVM0000385	turquoise
EVM0000386	turquoise
EVM0000387	turquoise
EVM0000388	green
EVM0000389	magenta
EVM0000390	turquoise
EVM0000392	blue
EVM0000393	turquoise
EVM0000394	red
EVM0000395	turquoise
EVM0000396	turquoise
EVM0000398	turquoise
EVM0000399	turquoise
EVM0000400	turquoise
EVM0000401	brown
EVM0000403	turquoise
EVM0000404	pink
EVM0000405	brown
EVM0000406	brown
EVM0000407	turquoise
EVM0000409	lightcyan
EVM0000410	brown
EVM0000411	blue
EVM0000412	turquoise
EVM0000413	brown
EVM0000415	brown
EVM0000416	brown
EVM0000417	turquoise
EVM0000418	salmon
EVM0000420	blue
EVM0000421	blue
EVM0000422	yellow
EVM0000423	turquoise
EVM0000424	turquoise
EVM0000426	turquoise
EVM0000428	greenyellow
EVM0000429	turquoise
EVM0000431	turquoise
EVM0000432	turquoise
EVM0000433	salmon
EVM0000434	blue
EVM0000436	red
EVM0000437	yellow
EVM0000438	pink
EVM0000439	turquoise
EVM0000440	blue
EVM0000441	blue
EVM0000442	turquoise
EVM0000444	turquoise
EVM0000445	blue
EVM0000446	brown
EVM0000447	green
EVM0000448	blue
EVM0000449	turquoise
EVM0000450	turquoise
EVM0000451	lightcyan
EVM0000452	greenyellow
EVM0000453	turquoise
EVM0000454	turquoise
EVM0000455	turquoise
EVM0000456	blue
EVM0000459	blue
EVM0000460	turquoise
EVM0000461	brown
EVM0000462	turquoise
EVM0000463	pink
EVM0000464	blue
EVM0000466	turquoise
EVM0000467	turquoise
EVM0000468	turquoise
EVM0000469	turquoise
EVM0000470	brown
EVM0000471	black
EVM0000472	turquoise
EVM0000473	blue
EVM0000476	red
EVM0000477	turquoise
EVM0000478	magenta
EVM0000479	magenta
EVM0000480	turquoise
EVM0000482	yellow
EVM0000483	blue
EVM0000484	turquoise
EVM0000486	turquoise
EVM0000487	brown
EVM0000488	blue
EVM0000489	brown
EVM0000490	brown
EVM0000491	brown
EVM0000492	green
EVM0000493	turquoise
EVM0000494	turquoise
EVM0000495	brown
EVM0000496	turquoise
EVM0000497	turquoise
EVM0000498	turquoise
EVM0000499	black
EVM0000500	turquoise
EVM0000501	turquoise
EVM0000502	turquoise
EVM0000505	lightyellow
EVM0000507	yellow
EVM0000508	grey60
EVM0000509	turquoise
EVM0000510	red
EVM0000511	lightcyan
EVM0000514	turquoise
EVM0000515	turquoise
EVM0000516	turquoise
EVM0000517	blue
EVM0000518	turquoise
EVM0000519	turquoise
EVM0000520	turquoise
EVM0000521	blue
EVM0000522	greenyellow
EVM0000523	turquoise
EVM0000524	green
EVM0000527	blue
EVM0000528	turquoise
EVM0000529	turquoise
EVM0000531	magenta
EVM0000532	green
EVM0000533	turquoise
EVM0000534	blue
EVM0000535	blue
EVM0000537	blue
EVM0000538	red
EVM0000539	blue
EVM0000540	blue
EVM0000541	turquoise
EVM0000542	greenyellow
EVM0000544	turquoise
EVM0000546	pink
EVM0000547	brown
EVM0000548	blue
EVM0000549	turquoise
EVM0000550	brown
EVM0000551	brown
EVM0000552	black
EVM0000553	turquoise
EVM0000554	pink
EVM0000555	blue
EVM0000557	turquoise
EVM0000560	turquoise
EVM0000561	turquoise
EVM0000562	blue
EVM0000564	turquoise
EVM0000565	turquoise
EVM0000566	blue
EVM0000567	turquoise
EVM0000569	turquoise
EVM0000570	turquoise
EVM0000572	magenta
EVM0000573	turquoise
EVM0000575	purple
EVM0000576	turquoise
EVM0000577	blue
EVM0000579	blue
EVM0000581	purple
EVM0000583	turquoise
EVM0000584	turquoise
EVM0000585	pink
EVM0000586	turquoise
EVM0000587	turquoise
EVM0000588	grey60
EVM0000589	blue
EVM0000590	pink
EVM0000591	blue
EVM0000592	turquoise
EVM0000593	blue
EVM0000595	turquoise
EVM0000596	turquoise
EVM0000597	purple
EVM0000598	turquoise
EVM0000599	turquoise
EVM0000600	turquoise
EVM0000602	green
EVM0000604	turquoise
EVM0000606	yellow
EVM0000607	turquoise
EVM0000609	brown
EVM0000611	turquoise
EVM0000612	black
EVM0000614	brown
EVM0000615	green
EVM0000616	yellow
EVM0000617	turquoise
EVM0000618	turquoise
EVM0000619	red
EVM0000620	blue
EVM0000621	pink
EVM0000622	turquoise
EVM0000623	yellow
EVM0000624	red
EVM0000625	pink
EVM0000626	red
EVM0000627	turquoise
EVM0000629	turquoise
EVM0000630	turquoise
EVM0000631	turquoise
EVM0000632	turquoise
EVM0000633	turquoise
EVM0000634	red
EVM0000635	turquoise
EVM0000636	turquoise
EVM0000637	turquoise
EVM0000638	brown
EVM0000639	green
EVM0000640	turquoise
EVM0000641	turquoise
EVM0000642	turquoise
EVM0000643	turquoise
EVM0000644	turquoise
EVM0000645	blue
EVM0000647	turquoise
EVM0000648	turquoise
EVM0000649	turquoise
EVM0000650	blue
EVM0000651	red
EVM0000652	red
EVM0000653	turquoise
EVM0000654	brown
EVM0000655	red
EVM0000656	black
EVM0000657	yellow
EVM0000659	blue
EVM0000660	blue
EVM0000661	brown
EVM0000662	yellow
EVM0000663	yellow
EVM0000664	black
EVM0000665	turquoise
EVM0000667	turquoise
EVM0000668	turquoise
EVM0000669	turquoise
EVM0000670	turquoise
EVM0000671	brown
EVM0000672	turquoise
EVM0000674	blue
EVM0000675	turquoise
EVM0000676	turquoise
EVM0000677	turquoise
EVM0000678	brown
EVM0000679	blue
EVM0000681	pink
EVM0000682	turquoise
EVM0000683	blue
EVM0000684	blue
EVM0000685	brown
EVM0000686	brown
EVM0000690	blue
EVM0000691	turquoise
EVM0000692	black
EVM0000693	turquoise
EVM0000694	turquoise
EVM0000695	turquoise
EVM0000697	pink
EVM0000698	brown
EVM0000699	turquoise
EVM0000700	brown
EVM0000701	turquoise
EVM0000703	turquoise
EVM0000704	turquoise
EVM0000705	red
EVM0000706	yellow
EVM0000707	blue
EVM0000708	yellow
EVM0000709	magenta
EVM0000711	turquoise
EVM0000712	brown
EVM0000713	turquoise
EVM0000714	turquoise
EVM0000715	brown
EVM0000716	turquoise
EVM0000717	turquoise
EVM0000720	red
EVM0000721	magenta
EVM0000722	brown
EVM0000723	yellow
EVM0000724	turquoise
EVM0000726	turquoise
EVM0000727	turquoise
EVM0000728	brown
EVM0000730	brown
EVM0000731	turquoise
EVM0000732	yellow
EVM0000733	turquoise
EVM0000734	turquoise
EVM0000735	yellow
EVM0000736	turquoise
EVM0000737	blue
EVM0000738	turquoise
EVM0000739	turquoise
EVM0000740	turquoise
EVM0000741	turquoise
EVM0000742	turquoise
EVM0000743	brown
EVM0000744	brown
EVM0000747	turquoise
EVM0000749	blue
EVM0000750	turquoise
EVM0000754	brown
EVM0000757	turquoise
EVM0000758	brown
EVM0000759	turquoise
EVM0000761	turquoise
EVM0000762	turquoise
EVM0000764	lightgreen
EVM0000765	turquoise
EVM0000766	turquoise
EVM0000768	turquoise
EVM0000769	turquoise
EVM0000770	turquoise
EVM0000771	cyan
EVM0000772	brown
EVM0000773	turquoise
EVM0000775	greenyellow
EVM0000776	turquoise
EVM0000777	turquoise
EVM0000778	yellow
EVM0000779	turquoise
EVM0000781	turquoise
EVM0000782	turquoise
EVM0000783	blue
EVM0000784	turquoise
EVM0000785	green
EVM0000786	yellow
EVM0000787	turquoise
EVM0000788	blue
EVM0000789	midnightblue
EVM0000790	brown
EVM0000791	turquoise
EVM0000794	brown
EVM0000795	blue
EVM0000796	tan
EVM0000797	turquoise
EVM0000798	red
EVM0000799	turquoise
EVM0000800	turquoise
EVM0000801	green
EVM0000803	brown
EVM0000804	turquoise
EVM0000805	turquoise
EVM0000806	blue
EVM0000808	green
EVM0000809	turquoise
EVM0000812	turquoise
EVM0000813	turquoise
EVM0000816	turquoise
EVM0000818	yellow
EVM0000819	turquoise
EVM0000820	turquoise
EVM0000822	greenyellow
EVM0000823	turquoise
EVM0000824	turquoise
EVM0000825	turquoise
EVM0000826	blue
EVM0000827	turquoise
EVM0000828	turquoise
EVM0000829	turquoise
EVM0000830	turquoise
EVM0000831	turquoise
EVM0000832	turquoise
EVM0000833	grey60
EVM0000834	black
EVM0000835	yellow
EVM0000836	yellow
EVM0000837	turquoise
EVM0000838	turquoise
EVM0000839	turquoise
EVM0000840	brown
EVM0000841	blue
EVM0000842	blue
EVM0000844	yellow
EVM0000845	brown
EVM0000849	yellow
EVM0000850	red
EVM0000852	turquoise
EVM0000854	turquoise
EVM0000856	turquoise
EVM0000857	brown
EVM0000858	turquoise
EVM0000859	turquoise
EVM0000860	turquoise
EVM0000861	turquoise
EVM0000862	turquoise
EVM0000863	brown
EVM0000864	blue
EVM0000865	turquoise
EVM0000867	magenta
EVM0000868	tan
EVM0000870	turquoise
EVM0000871	turquoise
EVM0000872	blue
EVM0000873	turquoise
EVM0000874	blue
EVM0000875	pink
EVM0000876	turquoise
EVM0000877	turquoise
EVM0000878	brown
EVM0000879	blue
EVM0000880	turquoise
EVM0000881	brown
EVM0000882	turquoise
EVM0000883	brown
EVM0000884	purple
EVM0000885	turquoise
EVM0000886	turquoise
EVM0000887	turquoise
EVM0000888	turquoise
EVM0000891	turquoise
EVM0000892	blue
EVM0000893	turquoise
EVM0000895	turquoise
EVM0000896	blue
EVM0000897	green
EVM0000898	blue
EVM0000899	turquoise
EVM0000900	turquoise
EVM0000901	turquoise
EVM0000902	pink
EVM0000903	brown
EVM0000904	turquoise
EVM0000905	black
EVM0000906	black
EVM0000908	turquoise
EVM0000909	blue
EVM0000910	turquoise
EVM0000911	pink
EVM0000912	turquoise
EVM0000913	turquoise
EVM0000914	blue
EVM0000916	brown
EVM0000918	turquoise
EVM0000919	turquoise
EVM0000920	magenta
EVM0000921	pink
EVM0000922	turquoise
EVM0000923	turquoise
EVM0000924	turquoise
EVM0000926	turquoise
EVM0000927	turquoise
EVM0000928	turquoise
EVM0000929	salmon
EVM0000930	turquoise
EVM0000931	turquoise
EVM0000932	turquoise
EVM0000933	green
EVM0000935	red
EVM0000936	blue
EVM0000937	turquoise
EVM0000939	turquoise
EVM0000941	turquoise
EVM0000943	turquoise
EVM0000944	turquoise
EVM0000945	turquoise
EVM0000946	brown
EVM0000947	turquoise
EVM0000948	black
EVM0000949	green
EVM0000950	yellow
EVM0000952	brown
EVM0000953	red
EVM0000954	cyan
EVM0000955	magenta
EVM0000956	turquoise
EVM0000957	turquoise
EVM0000959	brown
EVM0000960	turquoise
EVM0000961	turquoise
EVM0000962	brown
EVM0000963	turquoise
EVM0000964	turquoise
EVM0000965	turquoise
EVM0000966	turquoise
EVM0000967	black
EVM0000968	yellow
EVM0000969	turquoise
EVM0000970	blue
EVM0000972	turquoise
EVM0000975	turquoise
EVM0000976	greenyellow
EVM0000977	turquoise
EVM0000978	turquoise
EVM0000979	tan
EVM0000981	black
EVM0000982	blue
EVM0000983	turquoise
EVM0000985	green
EVM0000986	yellow
EVM0000987	tan
EVM0000988	turquoise
EVM0000989	red
EVM0000990	yellow
EVM0000992	yellow
EVM0000993	turquoise
EVM0000994	brown
EVM0000996	yellow
EVM0000997	turquoise
EVM0000998	yellow
EVM0000999	blue
EVM0001000	red
EVM0001001	turquoise
EVM0001002	blue
EVM0001004	red
EVM0001007	turquoise
EVM0001008	green
EVM0001009	turquoise
EVM0001011	turquoise
EVM0001012	turquoise
EVM0001013	blue
EVM0001014	red
EVM0001015	turquoise
EVM0001016	turquoise
EVM0001017	turquoise
EVM0001018	purple
EVM0001019	cyan
EVM0001020	turquoise
EVM0001021	green
EVM0001023	green
EVM0001024	turquoise
EVM0001025	yellow
EVM0001027	turquoise
EVM0001030	black
EVM0001031	tan
EVM0001032	grey60
EVM0001034	brown
EVM0001035	turquoise
EVM0001036	brown
EVM0001038	green
EVM0001039	brown
EVM0001040	blue
EVM0001041	brown
EVM0001043	turquoise
EVM0001044	turquoise
EVM0001046	turquoise
EVM0001047	turquoise
EVM0001048	turquoise
EVM0001049	turquoise
EVM0001051	turquoise
EVM0001052	brown
EVM0001055	purple
EVM0001056	turquoise
EVM0001058	yellow
EVM0001059	turquoise
EVM0001061	turquoise
EVM0001062	turquoise
EVM0001063	lightcyan
EVM0001064	blue
EVM0001065	red
EVM0001068	purple
EVM0001069	turquoise
EVM0001070	turquoise
EVM0001071	turquoise
EVM0001073	turquoise
EVM0001074	turquoise
EVM0001075	magenta
EVM0001076	red
EVM0001077	red
EVM0001078	yellow
EVM0001080	turquoise
EVM0001081	yellow
EVM0001082	brown
EVM0001083	turquoise
EVM0001084	turquoise
EVM0001086	turquoise
EVM0001087	green
EVM0001088	turquoise
EVM0001089	greenyellow
EVM0001090	turquoise
EVM0001091	greenyellow
EVM0001093	turquoise
EVM0001094	turquoise
EVM0001097	turquoise
EVM0001098	magenta
EVM0001099	greenyellow
EVM0001100	blue
EVM0001101	magenta
EVM0001102	turquoise
EVM0001103	yellow
EVM0001104	turquoise
EVM0001105	turquoise
EVM0001106	brown
EVM0001108	blue
EVM0001109	brown
EVM0001110	green
EVM0001112	turquoise
EVM0001113	turquoise
EVM0001114	brown
EVM0001115	yellow
EVM0001116	turquoise
EVM0001117	turquoise
EVM0001118	magenta
EVM0001120	yellow
EVM0001121	blue
EVM0001122	red
EVM0001123	grey60
EVM0001124	blue
EVM0001125	blue
EVM0001126	turquoise
EVM0001127	red
EVM0001128	brown
EVM0001129	green
EVM0001130	yellow
EVM0001131	brown
EVM0001132	turquoise
EVM0001133	black
EVM0001134	purple
EVM0001135	blue
EVM0001136	turquoise
EVM0001138	blue
EVM0001140	blue
EVM0001141	blue
EVM0001142	blue
EVM0001143	turquoise
EVM0001144	turquoise
EVM0001146	brown
EVM0001147	salmon
EVM0001148	turquoise
EVM0001151	yellow
EVM0001152	turquoise
EVM0001153	turquoise
EVM0001154	turquoise
EVM0001155	turquoise
EVM0001156	turquoise
EVM0001157	black
EVM0001158	green
EVM0001159	red
EVM0001161	brown
EVM0001163	brown
EVM0001164	yellow
EVM0001165	brown
EVM0001166	turquoise
EVM0001167	turquoise
EVM0001168	turquoise
EVM0001169	blue
EVM0001170	blue
EVM0001172	salmon
EVM0001173	turquoise
EVM0001176	turquoise
EVM0001178	turquoise
EVM0001179	turquoise
EVM0001180	salmon
EVM0001181	brown
EVM0001182	blue
EVM0001183	turquoise
EVM0001184	blue
EVM0001187	blue
EVM0001188	brown
EVM0001189	turquoise
EVM0001191	turquoise
EVM0001192	turquoise
EVM0001193	grey
EVM0001194	brown
EVM0001196	turquoise
EVM0001197	yellow
EVM0001198	turquoise
EVM0001199	turquoise
EVM0001202	brown
EVM0001204	turquoise
EVM0001206	brown
EVM0001207	brown
EVM0001208	turquoise
EVM0001209	turquoise
EVM0001210	blue
EVM0001211	brown
EVM0001212	yellow
EVM0001213	magenta
EVM0001214	turquoise
EVM0001215	turquoise
EVM0001216	yellow
EVM0001218	brown
EVM0001219	turquoise
EVM0001220	red
EVM0001221	green
EVM0001222	turquoise
EVM0001223	turquoise
EVM0001224	turquoise
EVM0001225	turquoise
EVM0001227	turquoise
EVM0001228	turquoise
EVM0001229	blue
EVM0001231	yellow
EVM0001232	turquoise
EVM0001233	greenyellow
EVM0001235	blue
EVM0001236	turquoise
EVM0001238	turquoise
EVM0001239	blue
EVM0001244	turquoise
EVM0001246	yellow
EVM0001247	grey60
EVM0001248	green
EVM0001249	turquoise
EVM0001250	greenyellow
EVM0001251	midnightblue
EVM0001252	black
EVM0001253	turquoise
EVM0001254	brown
EVM0001255	brown
EVM0001256	turquoise
EVM0001257	red
EVM0001261	turquoise
EVM0001262	black
EVM0001263	turquoise
EVM0001264	turquoise
EVM0001265	turquoise
EVM0001266	turquoise
EVM0001267	red
EVM0001268	red
EVM0001269	turquoise
EVM0001270	green
EVM0001271	purple
EVM0001273	blue
EVM0001274	yellow
EVM0001276	pink
EVM0001279	turquoise
EVM0001281	turquoise
EVM0001282	turquoise
EVM0001283	black
EVM0001285	turquoise
EVM0001287	turquoise
EVM0001288	turquoise
EVM0001289	magenta
EVM0001290	lightcyan
EVM0001291	yellow
EVM0001292	brown
EVM0001293	brown
EVM0001296	brown
EVM0001297	blue
EVM0001298	green
EVM0001299	black
EVM0001300	turquoise
EVM0001301	yellow
EVM0001302	turquoise
EVM0001304	turquoise
EVM0001305	red
EVM0001306	red
EVM0001307	yellow
EVM0001308	blue
EVM0001309	black
EVM0001310	turquoise
EVM0001311	blue
EVM0001314	brown
EVM0001315	green
EVM0001316	turquoise
EVM0001317	turquoise
EVM0001318	pink
EVM0001319	turquoise
EVM0001320	black
EVM0001321	blue
EVM0001322	greenyellow
EVM0001323	blue
EVM0001324	turquoise
EVM0001325	brown
EVM0001326	turquoise
EVM0001328	turquoise
EVM0001329	red
EVM0001330	brown
EVM0001331	brown
EVM0001332	green
EVM0001333	brown
EVM0001334	brown
EVM0001335	turquoise
EVM0001336	brown
EVM0001338	tan
EVM0001340	midnightblue
EVM0001341	magenta
EVM0001342	turquoise
EVM0001343	turquoise
EVM0001344	pink
EVM0001345	tan
EVM0001346	turquoise
EVM0001347	turquoise
EVM0001348	blue
EVM0001351	turquoise
EVM0001352	turquoise
EVM0001354	turquoise
EVM0001355	turquoise
EVM0001357	turquoise
EVM0001358	turquoise
EVM0001360	turquoise
EVM0001361	yellow
EVM0001362	turquoise
EVM0001363	green
EVM0001364	turquoise
EVM0001365	cyan
EVM0001367	turquoise
EVM0001368	turquoise
EVM0001370	brown
EVM0001371	turquoise
EVM0001372	black
EVM0001373	turquoise
EVM0001374	turquoise
EVM0001377	grey60
EVM0001378	black
EVM0001379	turquoise
EVM0001380	turquoise
EVM0001381	turquoise
EVM0001382	turquoise
EVM0001383	brown
EVM0001385	turquoise
EVM0001386	brown
EVM0001387	brown
EVM0001389	turquoise
EVM0001391	blue
EVM0001393	turquoise
EVM0001395	black
EVM0001396	brown
EVM0001398	blue
EVM0001399	turquoise
EVM0001400	turquoise
EVM0001401	turquoise
EVM0001402	turquoise
EVM0001403	blue
EVM0001404	turquoise
EVM0001406	turquoise
EVM0001410	turquoise
EVM0001411	black
EVM0001413	turquoise
EVM0001414	turquoise
EVM0001415	turquoise
EVM0001416	brown
EVM0001417	turquoise
EVM0001418	black
EVM0001419	turquoise
EVM0001421	turquoise
EVM0001423	turquoise
EVM0001424	yellow
EVM0001426	turquoise
EVM0001427	turquoise
EVM0001428	tan
EVM0001429	turquoise
EVM0001430	yellow
EVM0001431	turquoise
EVM0001432	turquoise
EVM0001433	blue
EVM0001434	turquoise
EVM0001435	blue
EVM0001436	black
EVM0001437	lightcyan
EVM0001438	green
EVM0001439	yellow
EVM0001440	turquoise
EVM0001441	turquoise
EVM0001442	turquoise
EVM0001444	brown
EVM0001446	yellow
EVM0001447	tan
EVM0001448	turquoise
EVM0001449	turquoise
EVM0001452	turquoise
EVM0001453	turquoise
EVM0001454	pink
EVM0001455	black
EVM0001456	green
EVM0001457	turquoise
EVM0001458	purple
EVM0001459	turquoise
EVM0001460	turquoise
EVM0001461	turquoise
EVM0001462	turquoise
EVM0001463	turquoise
EVM0001464	purple
EVM0001465	turquoise
EVM0001466	purple
EVM0001467	turquoise
EVM0001468	black
EVM0001469	turquoise
EVM0001470	turquoise
EVM0001472	turquoise
EVM0001473	turquoise
EVM0001474	turquoise
EVM0001477	turquoise
EVM0001478	turquoise
EVM0001480	turquoise
EVM0001481	salmon
EVM0001482	turquoise
EVM0001483	red
EVM0001484	yellow
EVM0001485	turquoise
EVM0001486	turquoise
EVM0001488	black
EVM0001491	yellow
EVM0001492	turquoise
EVM0001494	turquoise
EVM0001495	salmon
EVM0001497	turquoise
EVM0001498	turquoise
EVM0001499	turquoise
EVM0001500	blue
EVM0001501	salmon
EVM0001502	turquoise
EVM0001503	turquoise
EVM0001505	turquoise
EVM0001506	turquoise
EVM0001507	brown
EVM0001508	turquoise
EVM0001509	turquoise
EVM0001510	green
EVM0001511	turquoise
EVM0001512	turquoise
EVM0001513	turquoise
EVM0001514	turquoise
EVM0001515	turquoise
EVM0001516	brown
EVM0001517	turquoise
EVM0001518	turquoise
EVM0001519	turquoise
EVM0001520	turquoise
EVM0001521	yellow
EVM0001522	turquoise
EVM0001524	turquoise
EVM0001525	tan
EVM0001526	brown
EVM0001527	turquoise
EVM0001528	turquoise
EVM0001529	black
EVM0001530	blue
EVM0001531	brown
EVM0001533	blue
EVM0001534	turquoise
EVM0001536	turquoise
EVM0001538	turquoise
EVM0001539	turquoise
EVM0001540	salmon
EVM0001542	turquoise
EVM0001543	red
EVM0001544	turquoise
EVM0001545	turquoise
EVM0001547	green
EVM0001548	purple
EVM0001549	brown
EVM0001550	turquoise
EVM0001551	turquoise
EVM0001554	grey60
EVM0001555	turquoise
EVM0001557	turquoise
EVM0001558	turquoise
EVM0001559	brown
EVM0001560	turquoise
EVM0001561	turquoise
EVM0001562	greenyellow
EVM0001564	blue
EVM0001565	turquoise
EVM0001566	turquoise
EVM0001568	turquoise
EVM0001569	turquoise
EVM0001570	salmon
EVM0001571	brown
EVM0001572	turquoise
EVM0001574	turquoise
EVM0001576	turquoise
EVM0001577	turquoise
EVM0001578	blue
EVM0001579	blue
EVM0001580	lightcyan
EVM0001581	red
EVM0001582	blue
EVM0001583	pink
EVM0001584	turquoise
EVM0001586	magenta
EVM0001587	brown
EVM0001588	turquoise
EVM0001589	pink
EVM0001590	turquoise
EVM0001591	turquoise
EVM0001592	turquoise
EVM0001593	purple
EVM0001594	blue
EVM0001595	turquoise
EVM0001596	turquoise
EVM0001597	yellow
EVM0001598	turquoise
EVM0001599	blue
EVM0001600	purple
EVM0001601	blue
EVM0001603	turquoise
EVM0001605	turquoise
EVM0001607	turquoise
EVM0001608	green
EVM0001609	midnightblue
EVM0001611	turquoise
EVM0001615	turquoise
EVM0001616	turquoise
EVM0001619	blue
EVM0001620	turquoise
EVM0001621	turquoise
EVM0001622	blue
EVM0001624	turquoise
EVM0001626	purple
EVM0001627	turquoise
EVM0001628	green
EVM0001629	yellow
EVM0001631	turquoise
EVM0001632	brown
EVM0001633	turquoise
EVM0001635	salmon
EVM0001636	yellow
EVM0001637	green
EVM0001638	turquoise
EVM0001639	turquoise
EVM0001640	salmon
EVM0001641	turquoise
EVM0001642	turquoise
EVM0001644	turquoise
EVM0001645	red
EVM0001648	purple
EVM0001649	brown
EVM0001650	turquoise
EVM0001651	brown
EVM0001653	turquoise
EVM0001654	turquoise
EVM0001656	turquoise
EVM0001657	red
EVM0001658	turquoise
EVM0001659	yellow
EVM0001660	turquoise
EVM0001661	grey60
EVM0001662	turquoise
EVM0001663	brown
EVM0001664	red
EVM0001665	blue
EVM0001666	pink
EVM0001667	turquoise
EVM0001669	red
EVM0001670	turquoise
EVM0001672	yellow
EVM0001673	turquoise
EVM0001675	red
EVM0001676	green
EVM0001678	blue
EVM0001679	blue
EVM0001680	turquoise
EVM0001681	green
EVM0001682	turquoise
EVM0001683	turquoise
EVM0001685	magenta
EVM0001686	brown
EVM0001687	turquoise
EVM0001688	blue
EVM0001689	blue
EVM0001691	turquoise
EVM0001692	turquoise
EVM0001694	turquoise
EVM0001696	turquoise
EVM0001697	green
EVM0001698	turquoise
EVM0001699	turquoise
EVM0001701	blue
EVM0001702	blue
EVM0001703	turquoise
EVM0001704	greenyellow
EVM0001705	turquoise
EVM0001706	tan
EVM0001707	brown
EVM0001708	blue
EVM0001710	turquoise
EVM0001711	turquoise
EVM0001713	turquoise
EVM0001715	pink
EVM0001716	turquoise
EVM0001717	brown
EVM0001718	turquoise
EVM0001719	turquoise
EVM0001720	salmon
EVM0001721	brown
EVM0001722	tan
EVM0001723	blue
EVM0001724	turquoise
EVM0001725	turquoise
EVM0001726	turquoise
EVM0001728	blue
EVM0001730	turquoise
EVM0001731	blue
EVM0001732	magenta
EVM0001733	black
EVM0001734	turquoise
EVM0001735	brown
EVM0001736	blue
EVM0001738	brown
EVM0001739	brown
EVM0001740	turquoise
EVM0001741	brown
EVM0001742	black
EVM0001743	turquoise
EVM0001744	brown
EVM0001745	yellow
EVM0001746	pink
EVM0001748	brown
EVM0001749	yellow
EVM0001750	turquoise
EVM0001751	yellow
EVM0001754	turquoise
EVM0001755	blue
EVM0001756	yellow
EVM0001757	turquoise
EVM0001759	turquoise
EVM0001760	yellow
EVM0001761	lightcyan
EVM0001762	yellow
EVM0001763	black
EVM0001764	yellow
EVM0001765	turquoise
EVM0001766	turquoise
EVM0001767	turquoise
EVM0001768	red
EVM0001769	blue
EVM0001771	yellow
EVM0001774	black
EVM0001775	turquoise
EVM0001776	blue
EVM0001777	brown
EVM0001778	red
EVM0001779	grey60
EVM0001780	pink
EVM0001782	brown
EVM0001784	green
EVM0001785	turquoise
EVM0001786	red
EVM0001787	turquoise
EVM0001788	turquoise
EVM0001789	blue
EVM0001790	purple
EVM0001791	blue
EVM0001793	turquoise
EVM0001794	turquoise
EVM0001795	turquoise
EVM0001797	turquoise
EVM0001799	turquoise
EVM0001800	turquoise
EVM0001801	greenyellow
EVM0001802	turquoise
EVM0001803	yellow
EVM0001804	turquoise
EVM0001805	blue
EVM0001806	turquoise
EVM0001807	purple
EVM0001809	turquoise
EVM0001810	turquoise
EVM0001811	grey60
EVM0001812	turquoise
EVM0001814	red
EVM0001815	lightgreen
EVM0001816	blue
EVM0001817	yellow
EVM0001819	turquoise
EVM0001820	green
EVM0001821	turquoise
EVM0001822	turquoise
EVM0001823	turquoise
EVM0001824	brown
EVM0001825	turquoise
EVM0001826	blue
EVM0001827	turquoise
EVM0001828	black
EVM0001830	turquoise
EVM0001831	black
EVM0001833	turquoise
EVM0001834	blue
EVM0001836	brown
EVM0001837	turquoise
EVM0001838	turquoise
EVM0001839	turquoise
EVM0001840	red
EVM0001841	brown
EVM0001843	blue
EVM0001844	brown
EVM0001845	turquoise
EVM0001846	turquoise
EVM0001848	yellow
EVM0001849	brown
EVM0001850	brown
EVM0001851	turquoise
EVM0001852	turquoise
EVM0001853	turquoise
EVM0001854	turquoise
EVM0001855	brown
EVM0001856	turquoise
EVM0001857	turquoise
EVM0001858	turquoise
EVM0001860	turquoise
EVM0001861	turquoise
EVM0001862	turquoise
EVM0001863	blue
EVM0001864	pink
EVM0001866	turquoise
EVM0001868	turquoise
EVM0001869	turquoise
EVM0001870	turquoise
EVM0001871	turquoise
EVM0001874	brown
EVM0001875	turquoise
EVM0001876	turquoise
EVM0001877	blue
EVM0001878	lightgreen
EVM0001879	brown
EVM0001880	red
EVM0001882	turquoise
EVM0001883	turquoise
EVM0001884	cyan
EVM0001885	turquoise
EVM0001886	greenyellow
EVM0001887	turquoise
EVM0001888	blue
EVM0001889	turquoise
EVM0001890	yellow
EVM0001891	turquoise
EVM0001892	turquoise
EVM0001893	turquoise
EVM0001894	green
EVM0001895	tan
EVM0001896	turquoise
EVM0001898	blue
EVM0001899	turquoise
EVM0001900	tan
EVM0001901	brown
EVM0001903	brown
EVM0001904	green
EVM0001905	turquoise
EVM0001906	black
EVM0001907	red
EVM0001908	black
EVM0001909	turquoise
EVM0001910	turquoise
EVM0001912	turquoise
EVM0001913	brown
EVM0001914	greenyellow
EVM0001916	purple
EVM0001917	brown
EVM0001918	turquoise
EVM0001919	cyan
EVM0001920	brown
EVM0001922	turquoise
EVM0001923	yellow
EVM0001924	blue
EVM0001926	turquoise
EVM0001927	green
EVM0001929	turquoise
EVM0001930	turquoise
EVM0001932	turquoise
EVM0001933	turquoise
EVM0001934	turquoise
EVM0001935	brown
EVM0001936	turquoise
EVM0001940	turquoise
EVM0001941	turquoise
EVM0001942	turquoise
EVM0001943	turquoise
EVM0001944	turquoise
EVM0001945	blue
EVM0001946	turquoise
EVM0001947	turquoise
EVM0001948	black
EVM0001949	blue
EVM0001950	brown
EVM0001951	turquoise
EVM0001953	turquoise
EVM0001954	turquoise
EVM0001958	pink
EVM0001959	turquoise
EVM0001960	black
EVM0001961	turquoise
EVM0001963	black
EVM0001965	red
EVM0001966	yellow
EVM0001968	brown
EVM0001969	turquoise
EVM0001970	blue
EVM0001971	brown
EVM0001973	turquoise
EVM0001975	red
EVM0001976	red
EVM0001977	grey60
EVM0001978	turquoise
EVM0001979	purple
EVM0001980	brown
EVM0001982	midnightblue
EVM0001983	turquoise
EVM0001984	turquoise
EVM0001985	turquoise
EVM0001986	black
EVM0001987	red
EVM0001988	black
EVM0001990	cyan
EVM0001991	cyan
EVM0001994	blue
EVM0001995	black
EVM0001997	magenta
EVM0001998	turquoise
EVM0001999	turquoise
EVM0002000	lightgreen
EVM0002001	pink
EVM0002002	blue
EVM0002005	blue
EVM0002006	turquoise
EVM0002007	blue
EVM0002008	turquoise
EVM0002009	green
EVM0002010	pink
EVM0002012	turquoise
EVM0002013	turquoise
EVM0002014	green
EVM0002015	blue
EVM0002016	turquoise
EVM0002017	turquoise
EVM0002019	blue
EVM0002020	turquoise
EVM0002021	green
EVM0002022	turquoise
EVM0002023	turquoise
EVM0002024	turquoise
EVM0002026	turquoise
EVM0002027	yellow
EVM0002028	blue
EVM0002029	turquoise
EVM0002030	turquoise
EVM0002031	blue
EVM0002032	turquoise
EVM0002033	turquoise
EVM0002034	pink
EVM0002035	turquoise
EVM0002036	brown
EVM0002037	blue
EVM0002038	turquoise
EVM0002039	turquoise
EVM0002040	turquoise
EVM0002041	blue
EVM0002042	turquoise
EVM0002043	turquoise
EVM0002044	turquoise
EVM0002046	red
EVM0002047	blue
EVM0002048	brown
EVM0002049	turquoise
EVM0002050	turquoise
EVM0002051	turquoise
EVM0002053	turquoise
EVM0002054	blue
EVM0002055	turquoise
EVM0002056	turquoise
EVM0002057	lightcyan
EVM0002060	turquoise
EVM0002061	turquoise
EVM0002063	purple
EVM0002065	turquoise
EVM0002066	turquoise
EVM0002067	purple
EVM0002069	brown
EVM0002070	turquoise
EVM0002071	turquoise
EVM0002072	turquoise
EVM0002073	turquoise
EVM0002074	purple
EVM0002075	turquoise
EVM0002078	blue
EVM0002081	turquoise
EVM0002082	turquoise
EVM0002083	blue
EVM0002084	turquoise
EVM0002085	brown
EVM0002086	turquoise
EVM0002087	turquoise
EVM0002088	blue
EVM0002089	turquoise
EVM0002090	pink
EVM0002091	turquoise
EVM0002092	turquoise
EVM0002093	pink
EVM0002094	yellow
EVM0002095	turquoise
EVM0002097	turquoise
EVM0002098	blue
EVM0002099	blue
EVM0002101	brown
EVM0002102	magenta
EVM0002103	turquoise
EVM0002104	tan
EVM0002108	brown
EVM0002109	lightcyan
EVM0002112	pink
EVM0002113	turquoise
EVM0002114	purple
EVM0002115	turquoise
EVM0002116	blue
EVM0002117	blue
EVM0002118	brown
EVM0002120	red
EVM0002123	turquoise
EVM0002125	turquoise
EVM0002126	turquoise
EVM0002127	turquoise
EVM0002129	turquoise
EVM0002130	turquoise
EVM0002131	brown
EVM0002132	turquoise
EVM0002133	brown
EVM0002134	turquoise
EVM0002135	tan
EVM0002137	magenta
EVM0002139	turquoise
EVM0002141	turquoise
EVM0002142	cyan
EVM0002143	turquoise
EVM0002144	greenyellow
EVM0002145	turquoise
EVM0002146	turquoise
EVM0002148	turquoise
EVM0002149	cyan
EVM0002150	blue
EVM0002151	turquoise
EVM0002153	turquoise
EVM0002154	turquoise
EVM0002156	yellow
EVM0002157	purple
EVM0002158	blue
EVM0002160	turquoise
EVM0002161	black
EVM0002162	tan
EVM0002163	greenyellow
EVM0002164	turquoise
EVM0002165	green
EVM0002166	green
EVM0002167	greenyellow
EVM0002168	blue
EVM0002169	blue
EVM0002170	turquoise
EVM0002173	turquoise
EVM0002174	turquoise
EVM0002181	black
EVM0002182	grey60
EVM0002184	brown
EVM0002185	greenyellow
EVM0002186	brown
EVM0002188	magenta
EVM0002189	turquoise
EVM0002192	turquoise
EVM0002193	yellow
EVM0002194	brown
EVM0002196	turquoise
EVM0002197	red
EVM0002199	turquoise
EVM0002204	blue
EVM0002205	turquoise
EVM0002206	turquoise
EVM0002208	blue
EVM0002209	blue
EVM0002210	turquoise
EVM0002212	salmon
EVM0002213	blue
EVM0002214	turquoise
EVM0002215	brown
EVM0002216	turquoise
EVM0002218	turquoise
EVM0002219	turquoise
EVM0002220	turquoise
EVM0002221	turquoise
EVM0002222	turquoise
EVM0002223	turquoise
EVM0002224	turquoise
EVM0002226	pink
EVM0002227	black
EVM0002228	blue
EVM0002229	turquoise
EVM0002230	blue
EVM0002231	brown
EVM0002232	turquoise
EVM0002233	salmon
EVM0002234	blue
EVM0002238	turquoise
EVM0002239	turquoise
EVM0002240	brown
EVM0002241	blue
EVM0002242	yellow
EVM0002243	yellow
EVM0002244	turquoise
EVM0002245	red
EVM0002246	brown
EVM0002247	turquoise
EVM0002248	turquoise
EVM0002249	turquoise
EVM0002250	turquoise
EVM0002253	brown
EVM0002255	turquoise
EVM0002257	turquoise
EVM0002260	green
EVM0002261	turquoise
EVM0002262	blue
EVM0002264	turquoise
EVM0002266	turquoise
EVM0002269	brown
EVM0002270	turquoise
EVM0002271	turquoise
EVM0002272	turquoise
EVM0002273	turquoise
EVM0002274	turquoise
EVM0002277	turquoise
EVM0002278	turquoise
EVM0002279	turquoise
EVM0002280	brown
EVM0002282	yellow
EVM0002283	red
EVM0002284	turquoise
EVM0002287	brown
EVM0002288	blue
EVM0002289	turquoise
EVM0002290	blue
EVM0002291	greenyellow
EVM0002293	grey60
EVM0002294	turquoise
EVM0002295	turquoise
EVM0002296	lightyellow
EVM0002297	grey60
EVM0002298	turquoise
EVM0002299	brown
EVM0002300	turquoise
EVM0002301	turquoise
EVM0002302	turquoise
EVM0002303	turquoise
EVM0002304	red
EVM0002305	brown
EVM0002306	grey60
EVM0002307	turquoise
EVM0002308	yellow
EVM0002309	turquoise
EVM0002310	red
EVM0002311	turquoise
EVM0002312	yellow
EVM0002313	brown
EVM0002314	turquoise
EVM0002315	turquoise
EVM0002316	blue
EVM0002318	yellow
EVM0002319	turquoise
EVM0002320	red
EVM0002321	turquoise
EVM0002322	brown
EVM0002323	magenta
EVM0002325	grey
EVM0002327	purple
EVM0002328	brown
EVM0002330	turquoise
EVM0002331	black
EVM0002332	blue
EVM0002333	red
EVM0002334	turquoise
EVM0002335	grey60
EVM0002336	red
EVM0002337	turquoise
EVM0002338	brown
EVM0002339	black
EVM0002340	brown
EVM0002341	brown
EVM0002343	turquoise
EVM0002344	grey60
EVM0002345	brown
EVM0002346	turquoise
EVM0002347	brown
EVM0002348	green
EVM0002349	brown
EVM0002350	magenta
EVM0002351	black
EVM0002352	black
EVM0002354	blue
EVM0002355	black
EVM0002357	turquoise
EVM0002359	blue
EVM0002360	turquoise
EVM0002361	brown
EVM0002362	brown
EVM0002363	turquoise
EVM0002364	turquoise
EVM0002365	blue
EVM0002366	turquoise
EVM0002367	black
EVM0002368	turquoise
EVM0002369	tan
EVM0002371	blue
EVM0002372	turquoise
EVM0002373	turquoise
EVM0002375	turquoise
EVM0002376	turquoise
EVM0002377	turquoise
EVM0002378	tan
EVM0002379	turquoise
EVM0002380	red
EVM0002381	yellow
EVM0002383	turquoise
EVM0002384	yellow
EVM0002385	blue
EVM0002386	yellow
EVM0002387	green
EVM0002388	yellow
EVM0002389	brown
EVM0002390	green
EVM0002391	turquoise
EVM0002392	salmon
EVM0002393	turquoise
EVM0002394	turquoise
EVM0002396	black
EVM0002397	turquoise
EVM0002398	turquoise
EVM0002399	brown
EVM0002400	yellow
EVM0002402	turquoise
EVM0002403	turquoise
EVM0002406	turquoise
EVM0002407	brown
EVM0002410	turquoise
EVM0002411	green
EVM0002413	turquoise
EVM0002415	turquoise
EVM0002417	pink
EVM0002418	green
EVM0002419	yellow
EVM0002420	yellow
EVM0002421	turquoise
EVM0002423	brown
EVM0002424	blue
EVM0002426	turquoise
EVM0002427	brown
EVM0002428	turquoise
EVM0002429	pink
EVM0002430	turquoise
EVM0002432	turquoise
EVM0002433	turquoise
EVM0002434	turquoise
EVM0002435	turquoise
EVM0002436	turquoise
EVM0002437	turquoise
EVM0002438	turquoise
EVM0002439	yellow
EVM0002440	turquoise
EVM0002441	turquoise
EVM0002442	blue
EVM0002443	green
EVM0002444	turquoise
EVM0002445	brown
EVM0002447	turquoise
EVM0002449	turquoise
EVM0002450	yellow
EVM0002451	turquoise
EVM0002452	turquoise
EVM0002453	turquoise
EVM0002454	pink
EVM0002455	turquoise
EVM0002456	turquoise
EVM0002457	turquoise
EVM0002458	brown
EVM0002462	yellow
EVM0002465	blue
EVM0002466	turquoise
EVM0002467	turquoise
EVM0002470	turquoise
EVM0002471	turquoise
EVM0002472	blue
EVM0002473	turquoise
EVM0002474	turquoise
EVM0002475	turquoise
EVM0002476	blue
EVM0002477	turquoise
EVM0002478	turquoise
EVM0002479	turquoise
EVM0002481	purple
EVM0002482	turquoise
EVM0002483	green
EVM0002484	turquoise
EVM0002486	turquoise
EVM0002487	brown
EVM0002488	turquoise
EVM0002489	turquoise
EVM0002490	turquoise
EVM0002492	yellow
EVM0002493	black
EVM0002494	green
EVM0002495	turquoise
EVM0002498	blue
EVM0002499	yellow
EVM0002500	cyan
EVM0002501	brown
EVM0002503	yellow
EVM0002505	blue
EVM0002506	tan
EVM0002507	yellow
EVM0002508	red
EVM0002509	blue
EVM0002510	green
EVM0002511	green
EVM0002512	turquoise
EVM0002514	brown
[truncated: 21,003 more rows]
