# Supplementary material for: Agronomic, physiological and transcriptional characteristics provide insights into fatty acid biosynthesis in yellowhorn (Xanthoceras sorbifolium Bunge) during fruit ripening
Source: Front Genet. 2024 Jan 31;15:1325484. doi: 10.3389/fgene.2024.1325484 (PMC10864670; doi:10.3389/fgene.2024.1325484)
Supplement: Supplementary file 1 [file DataSheet1.ZIP › supplementary figures and tables/Table S6 Genome-wide fatty acid biosynthesis pathway genes in yellowhorn.xlsx]

## Sheet: Sheet1
Table S6. Genome-wide fatty acid biosynthesis pathway genes in yellowhorn
Gene ID	Annotation
EVM0005191	ACCase
EVM0010219	ACCase
EVM0018365	ECR
EVM0020565	ECR
EVM0015606	ER
EVM0001474	ER
EVM0024352	ER
EVM0013827	FAT
EVM0015662	FAT
EVM0018027	FAT
EVM0015655	FAT
EVM0002343	HAD
EVM0009353	HAD
EVM0016532	HAD
EVM0002968	HCD
EVM0022385	HCD
EVM0005292	HCD
EVM0005211	HCD
EVM0015376	HCD
EVM0024450	KAR
EVM0006044	KAR
EVM0003773	KAR
EVM0023310	KAR
EVM0010646	KAS
EVM0012231	KAS
EVM0007140	KAS
EVM0018287	KAS
EVM0012847	KCR
EVM0007865	KCR
EVM0002301	KCS
EVM0022839	KCS
EVM0001427	KCS
EVM0005491	KCS
EVM0010766	KCS
EVM0017033	KCS
EVM0020590	KCS
EVM0000575	KCS
EVM0007196	KCS
EVM0006094	LACS
EVM0002554	LACS
EVM0017924	LACS
EVM0010831	LACS
EVM0015705	LACS
EVM0016622	LACS
EVM0005581	LACS
EVM0014815	LACS
EVM0003710	LACS
EVM0009580	LACS
EVM0014031	LACS
EVM0006537	MCMT/MCAT
EVM0012846	SAD
EVM0023103	SAD
EVM0006761	SAD
EVM0019401	SAD
